# Supplementary material for: An Analysis of the Factors Associated with the Seasonal Variability of Physical Activity in Natural Environments in a Sample of Lithuanian Adults
Source: Behav Sci (Basel). 2025 Jun 3;15(6):773. doi: 10.3390/bs15060773 (PMC12189185; doi:10.3390/bs15060773)
Supplement: Supplementary file 1 [file behavsci-15-00773-s001.zip]

Archive with 1 entries (1 files):
- behavsci-3603363-supplementary.xlsx
