# Supplementary material for: An Analysis of the Factors Associated with the Seasonal Variability of Physical Activity in Natural Environments in a Sample of Lithuanian Adults
Source: Behav Sci (Basel). 2025 Jun 3;15(6):773. doi: 10.3390/bs15060773 (PMC12189185; doi:10.3390/bs15060773)
Supplement: Supplementary file 1 [file behavsci-15-00773-s001.zip › behavsci-3603363-supplementary.xlsx]

## Sheet: research_data
ID	Gender	Age	BMI	BMI_gr	Place_residence	Education	Ethnic_group	Finans_security	Marital_stat	PA_total_summer	PA_total_winter	PA_total_summer_2gr	PA_total_winter_2gr	Godin_winter	Godin_summer	GE_spring	GE_summer	GE_autumn	GE_winter	GE_average	GE_spring_2gr	GE_summer_2gr	GE_autumn_2gr	GE_winter_2gr	GE_2gr	GE_3gr	GS_proximity	NES	CNS	PRS	WHOQOL
1	2	36	20.4152	2	2	1	1	2	3	2	2	1	1	39	45	1	1	1	1	1	0	0	0	0	0	1	3	2.5	3.64286	5.66667	74.0385
2	2	41	19.7239	2	1	3	1	2	3	4	4	2	2	113	141	5	5	4	3	4.25	1	1	1	1	1	3	3	4.5	3	2.55556	67.3077
3	2	49	25.963	3	1	3	1	2	3	3	4	2	2	0	8	3	2	2	3	2.5	1	0	0	1	0	2	4	3.5	4.21429	5.55556	71.1538
4	2	27	23.8751	2	1	4	1	3	3	4	4	2	2	139	127	4	4	4	4	4	1	1	1	1	1	3	5	4	2.71429	6.33333	81.7308
5	2	25	21.4109	2	1	3	1	3	3	5	4	2	2	67	98	6	6	4	4	5	1	1	1	1	1	3	3	5	3.78571	4	69.2308
6	2	37	19.6232	2	1	3	1	1	3	4	4	2	2	19	19	1	1	1	1	1	0	0	0	0	0	1	2	2.75	2.57143	2.77778	60.5769
7	2	22	20.9572	2	1	2	1	1	2	6	6	2	2	71	80	4	5	4	2	3.75	1	1	1	0	0	2	5	4	4.28571	4.88889	75.9615
8	2	38	20.0796	2	1	4	1	3	3	4	4	2	2	40	65	4	3	4	4	3.75	1	1	1	1	1	3	4	3.25	3.64286	6.44444	75.9615
9	2	45	21.6333	2	1	4	1	3	3	4	4	2	2	46	61	2	2	2	1	1.75	0	0	0	0	0	1	4	3	4.35714	4.22222	89.4231
10	2	41	20.0773	2	1	4	1	2	3	4	3	2	2	89	138	6	6	4	3	4.75	1	1	1	1	1	3	3	3.75	2.64286	2	63.4615
11	2	39	20.3223	2	1	4	1	3	3	4	4	2	2	141	146	4	4	4	3	3.75	1	1	1	1	1	3	4	3.75	4.07143	6.77778	85.5769
12	2	38	27.3967	3	1	3	1	2	3	4	4	2	2	123	158	4	4	3	3	3.5	1	1	1	1	1	3	2	4.5	4.57143	7	63.4615
13	2	34	20.7967	2	2	3	2	1	3	6	6	2	2	59	73	4	5	5	5	4.75	1	1	1	1	1	3	3	4	2.21429	3	50.9615
14	2	32	20.2812	2	1	4	1	2	1	4	4	2	2	121	130	5	6	5	4	5	1	1	1	1	1	3	5	4.25	2.78571	2.66667	75
15	2	42	22.0386	2	1	5	1	2	3	6	6	2	2	216	221	5	6	6	3	5	1	1	1	1	1	3	4	4	3.64286	6.77778	74.0385
16	1	34	23.1241	2	1	3	1	2	3	3	3	2	2	92	92	4	3	4	4	3.75	1	1	1	1	1	3	4	3.5	2.14286	2.44444	63.4615
17	2	35	21.048	2	1	2	1	2	3	3	4	2	2	161	81	4	1	4	4	3.25	1	0	1	1	0	2	4	4.5	4.64286	7	93.2692
18	2	35	24.677	2	1	4	1	2	3	2	2	1	1	42	60	3	3	1	1	2	1	1	0	0	0	2	3	3	4.14286	3.66667	70.1923
19	2	18	17.5278	1	1	1	1	2	1	6	4	2	2	164	149	5	4	5	4	4.5	1	1	1	1	1	3	2	3.25	4.64286	3.77778	71.1538
20	2	34	17.8465	1	1	4	1	2	3	4	4	2	2	155	152	2	2	1	1	1.5	0	0	0	0	0	1	2	3	2.78571	5	75.9615
21	2	38	18.4425	1	1	4	1	2	3	4	4	2	2	141	149	2	2	1	1	1.5	0	0	0	0	0	1	5	4.25	4.21429	5.11111	90.3846
22	2	22	26.7299	3	2	2	3	2	2	3	3	2	2	136	26	3	3	2	2	2.5	1	1	0	0	0	2	4	4.25	4.21429	6	73.0769
23	2	50	22.1453	2	1	4	1	2	3	3	1	2	1	48	144	3	3	2	2	2.5	1	1	0	0	0	2	4	4.25	4.64286	5	68.2692
24	2	38	39.0625	4	1	3	1	2	3	3	3	2	2	33	33	1	1	1	1	1	0	0	0	0	0	1	4	3.75	3.64286	5.77778	55.7692
25	2	33	24.1672	2	1	4	1	2	3	4	1	2	1	3	11	3	4	3	1	2.75	1	1	1	0	0	2	4	3.75	3.28571	6.11111	80.7692
26	2	52	26.7036	3	1	3	1	2	3	3	1	2	1	9	100	3	3	3	3	3	1	1	1	1	1	3	5	3.75	3.57143	4.33333	71.1538
27	2	39	22.7244	2	1	4	1	3	3	4	4	2	2	140	140	6	6	4	4	5	1	1	1	1	1	3	1	4.75	4.28571	6.11111	73.0769
28	2	24	22.231	2	1	3	1	3	1	6	6	2	2	127	147	3	4	3	3	3.25	1	1	1	1	1	3	3	3.75	2.28571	2.66667	77.8846
29	2	41	24.7721	2	1	4	1	2	3	4	4	2	2	84	129	4	4	4	3	3.75	1	1	1	1	1	3	5	4.5	3.78571	5.22222	61.5385
30	2	49	23.8895	2	1	3	1	3	2	4	4	2	2	83	125	3	4	4	2	3.25	1	1	1	0	0	2	4	3.75	4	7	74.0385
31	2	49	29.7211	3	2	4	1	2	1	4	4	2	2	48	48	4	4	4	4	4	1	1	1	1	1	3	5	4.5	4.71429	7	67.3077
32	2	21	23.5294	2	2	2	1	3	4	3	3	2	2	49	50	3	3	3	3	3	1	1	1	1	1	3	5	3.5	2.57143	3	91.3462
33	1	38	21.8277	2	1	3	1	2	3	4	2	2	1	29	81	5	5	5	5	5	1	1	1	1	1	3	2	4.5	4.21429	6.33333	73.0769
34	2	39	29.0318	3	1	3	1	2	3	4	4	2	2	197	197	2	3	3	1	2.25	0	1	1	0	0	2	4	3.75	4.57143	6.11111	73.0769
35	2	34	25.5102	3	1	1	1	1	2	2	2	1	1	18	53	3	3	3	3	3	1	1	1	1	1	3	1	1.75	2.28571	1	45.1923
36	2	29	20.8325	2	1	4	1	3	3	4	4	2	2	30	39	1	1	1	1	1	0	0	0	0	0	1	3	3.75	4.28571	6.55556	76.9231
37	2	38	27.0416	3	1	4	1	3	3	3	4	2	2	85	85	3	3	2	2	2.5	1	1	0	0	0	2	1	3.5	4.5	4.88889	81.7308
38	1	53	25.9455	3	1	4	1	2	3	4	3	2	2	89	126	4	4	4	3	3.75	1	1	1	1	1	3	3	4.5	4.42857	7	74.0385
39	2	35	27.4717	3	1	5	3	2	3	3	2	2	1	70	51	3	3	3	3	3	1	1	1	1	1	3	4	4.25	3.5	6.44444	66.3462
40	2	51	22.3214	2	2	3	1	2	3	6	6	2	2	120	125	3	2	2	4	2.75	1	0	0	1	0	2	0	5	4.64286	6.55556	75.9615
41	2	45	30.854	4	1	4	1	2	1	2	1	1	1	23	55	1	2	2	1	1.5	0	0	0	0	0	1	3	3.75	4.14286	6.11111	79.8077
42	2	34	18.2066	1	1	3	1	1	2	3	3	2	2	141	135	4	6	3	3	4	1	1	1	1	1	3	4	4.5	4.71429	7	47.1154
43	2	39	24.8016	2	1	3	1	2	3	5	5	2	2	153	153	5	5	5	5	5	1	1	1	1	1	3	3	5	3.07143	3	89.4231
44	2	56	27.7177	3	1	3	1	2	3	4	4	2	2	25	42	4	5	4	3	4	1	1	1	1	1	3	4	5	4.28571	6.11111	66.3462
45	2	45	26.1224	3	2	4	1	2	3	4	3	2	2	100	114	6	6	6	4	5.5	1	1	1	1	1	3	4	5	4.35714	7	75.9615
46	2	28	25.9107	3	1	4	1	2	3	3	1	2	1	3	14	1	4	1	1	1.75	0	1	0	0	0	2	2	2.25	1.78571	3.22222	80.7692
47	2	42	21.7079	2	1	3	1	2	1	4	4	2	2	136	136	4	4	4	4	4	1	1	1	1	1	3	4	3	3.42857	3.66667	75
48	2	36	23.5294	2	1	4	1	2	3	4	4	2	2	64	86	4	5	4	4	4.25	1	1	1	1	1	3	4	4.5	4.57143	6.22222	62.5
49	2	41	19.2672	2	1	3	1	1	3	5	5	2	2	22	34	4	6	5	3	4.5	1	1	1	1	1	3	4	2.75	3.07143	5.44444	31.7308
50	1	65	23.9912	2	1	3	1	2	3	4	3	2	2	25	52	3	3	3	3	3	1	1	1	1	1	3	3	2	2.92857	3.11111	52.8846
51	2	33	21.5645	2	1	4	1	3	3	4	4	2	2	79	82	4	4	4	4	4	1	1	1	1	1	3	4	4.25	2.78571	6.77778	83.6538
52	2	51	23.1405	2	1	3	1	2	3	4	4	2	2	53	65	4	5	4	4	4.25	1	1	1	1	1	3	4	4.25	4.64286	7	71.1538
53	2	60	24.5675	2	1	4	1	3	4	4	2	2	1	48	68	1	2	1	1	1.25	0	0	0	0	0	1	2	2	3.14286	4.22222	57.6923
54	2	40	22.4913	2	1	4	1	2	3	2	4	1	2	63	88	4	4	4	3	3.75	1	1	1	1	1	3	4	3.25	3.71429	2.33333	34.6154
55	2	35	20.1956	2	1	3	1	2	3	4	4	2	2	52	43	4	4	3	2	3.25	1	1	1	0	0	2	4	3.5	2.71429	2.11111	77.8846
56	2	61	22.7732	2	2	3	1	3	3	6	6	2	2	72	72	1	1	1	1	1	0	0	0	0	0	1	3	4	3.5	4	53.8462
57	2	43	29.0548	3	1	3	1	2	3	3	3	2	2	90	100	3	4	3	2	3	1	1	1	0	0	2	2	3.75	2.42857	3	70.1923
58	1	22	32.8938	4	1	1	1	2	1	4	3	2	2	33	94	4	5	4	1	3.5	1	1	1	0	0	2	5	3.75	4.14286	6.22222	64.4231
59	2	48	24.8016	2	1	4	1	3	3	5	4	2	2	65	65	5	5	4	4	4.5	1	1	1	1	1	3	4	4.25	3.85714	4.88889	77.8846
60	2	62	22.5896	2	1	3	1	2	1	3	3	2	2	90	93	4	4	4	3	3.75	1	1	1	1	1	3	4	3.5	4.42857	7	78.8462
61	2	46	19.8413	2	1	4	1	3	3	2	3	1	2	99	106	4	3	4	4	3.75	1	1	1	1	1	3	4	4.5	4.28571	5.88889	83.6538
62	2	40	27.6817	3	1	3	1	2	3	2	2	1	1	0	0	2	2	1	1	1.5	0	0	0	0	0	1	1	5	4.07143	7	57.6923
63	2	38	27.0416	3	1	4	1	2	3	3	3	2	2	37	72	4	5	4	2	3.75	1	1	1	0	0	2	4	4.25	4.57143	7	82.6923
64	1	60	30.4218	4	2	1	1	1	3	1	1	1	1	0	0	3	3	3	3	3	1	1	1	1	1	3	5	3.5	4.42857	4	77.8846
65	2	60	26.6436	3	2	3	1	2	3	1	1	1	1	0	0	1	1	1	1	1	0	0	0	0	0	1	5	3.75	4.57143	7	74.0385
66	2	45	23.1247	2	1	4	1	1	1	6	6	2	2	170	170	6	6	6	6	6	1	1	1	1	1	3	4	4.75	4.85714	4	65.3846
67	2	36	21.7079	2	1	1	1	1	3	2	2	1	1	82	100	1	2	1	1	1.25	0	0	0	0	0	1	4	4	4.5	7	70.1923
68	2	50	26.1752	3	1	3	1	2	1	4	1	2	1	73	100	1	4	4	1	2.5	0	1	1	0	0	2	3	3	4.42857	5.55556	71.1538
69	2	33	22.6757	2	1	4	1	2	3	4	4	2	2	46	67	4	4	4	3	3.75	1	1	1	1	1	3	2	4	4.28571	5.88889	57.6923
70	2	60	29.0006	3	1	4	1	2	3	5	4	2	2	89	81	2	2	2	2	2	0	0	0	0	0	1	3	4	4.78571	7	64.4231
71	2	50	25.8264	3	1	3	3	2	3	3	2	2	1	33	10	3	4	3	2	3	1	1	1	0	0	2	4	2	4	4	65.3846
72	2	49	21.2585	2	2	4	1	2	3	4	4	2	2	140	149	4	5	5	4	4.5	1	1	1	1	1	3	3	5	4.35714	7	88.4615
73	2	58	22.1003	2	1	4	1	2	3	4	4	2	2	107	107	4	4	4	4	4	1	1	1	1	1	3	4	4.25	4.35714	7	78.8462
74	2	56	22.0386	2	1	3	1	3	3	3	3	2	2	97	102	5	5	4	3	4.25	1	1	1	1	1	3	5	5	4.07143	7	80.7692
75	2	58	28.0899	3	1	4	1	2	3	2	2	1	1	45	52	2	2	1	1	1.5	0	0	0	0	0	1	3	4.25	3.21429	5.77778	62.5
76	2	62	36.5736	4	1	3	1	2	1	2	1	1	1	40	96	4	6	4	1	3.75	1	1	1	0	0	2	4	5	4.78571	5.44444	63.4615
77	2	38	35.0765	4	1	4	1	2	3	1	1	1	1	9	15	1	1	1	1	1	0	0	0	0	0	1	4	3.5	4.71429	4.44444	60.5769
78	2	54	25.7657	3	1	4	1	2	3	4	4	2	2	12	12	4	4	4	4	4	1	1	1	1	1	3	4	3.25	3.5	5.11111	75
79	2	56	27.6361	3	1	4	1	2	3	3	3	2	2	45	30	2	2	2	2	2	0	0	0	0	0	1	3	3.75	4.28571	6.66667	68.2692
80	2	35	24.7252	2	2	1	1	2	3	4	3	2	2	74	92	4	5	4	3	4	1	1	1	1	1	3	5	5	4.42857	6.88889	75.9615
81	2	42	23.7387	2	1	4	1	2	3	2	2	1	1	39	39	2	4	2	2	2.5	0	1	0	0	0	2	4	2.75	3.5	5.44444	71.1538
82	1	36	26.1493	3	1	1	1	2	2	4	4	2	2	133	156	4	4	3	3	3.5	1	1	1	1	1	3	2	4.25	4.5	6.55556	62.5
83	2	60	27.3437	3	1	3	1	2	3	3	4	2	2	43	58	4	5	4	2	3.75	1	1	1	0	0	2	3	4	3.92857	3.33333	52.8846
84	2	56	22.8624	2	2	3	1	2	3	4	3	2	2	49	94	6	6	6	3	5.25	1	1	1	1	1	3	0	3.5	3.85714	5.88889	73.0769
85	2	24	18.9069	2	1	3	1	3	2	5	4	2	2	100	139	4	5	4	4	4.25	1	1	1	1	1	3	2	3	3.71429	3	73.0769
86	2	41	20.0692	2	1	4	1	2	1	4	4	2	2	85	99	4	4	4	4	4	1	1	1	1	1	3	0	4.25	3.14286	6.88889	62.5
87	2	35	20.5714	2	1	4	1	1	3	4	4	2	2	42	80	3	4	3	1	2.75	1	1	1	0	0	2	2	3.5	2.92857	3.88889	67.3077
88	2	38	24.3865	2	1	1	1	3	3	5	5	2	2	170	170	6	6	6	6	6	1	1	1	1	1	3	2	2.75	4.5	7	97.1154
89	1	54	21.6049	2	1	3	1	2	3	4	3	2	2	56	84	5	6	5	5	5.25	1	1	1	1	1	3	5	4.75	4.14286	4.11111	79.8077
90	2	24	20.3244	2	1	3	1	2	1	5	5	2	2	110	131	3	3	3	4	3.25	1	1	1	1	1	3	3	4.5	3.78571	7	95.1923
91	2	62	22.1453	2	2	4	1	2	1	6	6	2	2	58	112	6	6	6	6	6	1	1	1	1	1	3	5	5	3.21429	1.66667	61.5385
92	2	39	23.5666	2	1	4	1	3	1	2	2	1	1	143	155	5	5	5	5	5	1	1	1	1	1	3	4	5	2.92857	3	53.8462
93	2	42	25.6801	3	1	3	1	2	3	3	3	2	2	99	84	3	4	4	3	3.5	1	1	1	1	1	3	3	4.25	3.07143	4	65.3846
94	2	52	20.6852	2	2	4	1	1	2	5	2	2	1	13	101	5	5	4	2	4	1	1	1	0	0	2	5	5	4.71429	6.55556	95.1923
95	2	49	21.9713	2	1	3	1	2	3	4	4	2	2	55	55	5	5	5	4	4.75	1	1	1	1	1	3	5	5	4.28571	6.55556	74.0385
96	2	42	22.8374	2	1	3	1	2	4	5	2	2	1	26	26	3	5	2	1	2.75	1	1	0	0	0	2	0	4.5	3.42857	6.55556	50.9615
97	2	49	24.5089	2	1	4	1	2	2	6	3	2	2	34	49	4	4	4	3	3.75	1	1	1	1	1	3	4	2.25	3	2	44.2308
98	2	46	31.25	4	1	3	1	2	3	4	4	2	2	132	131	4	4	4	4	4	1	1	1	1	1	3	3	4.5	4.35714	6.33333	79.8077
99	2	35	28.0102	3	1	1	1	2	2	3	2	2	1	0	0	3	3	3	3	3	1	1	1	1	1	3	2	3	3.78571	4	72.1154
100	2	42	19.3337	2	1	3	1	2	3	6	6	2	2	136	136	5	5	5	5	5	1	1	1	1	1	3	5	4	2.85714	2.88889	88.4615
101	2	39	20.6852	2	1	3	1	2	1	4	3	2	2	93	153	4	6	5	3	4.5	1	1	1	1	1	3	4	4.5	3.21429	6.44444	68.2692
102	2	45	33.2031	4	1	4	1	2	3	1	1	1	1	0	0	1	1	1	1	1	0	0	0	0	0	1	3	3.5	3.92857	7	63.4615
103	2	57	28.6501	3	1	3	1	2	3	4	1	2	1	85	82	2	2	2	1	1.75	0	0	0	0	0	1	4	3.5	4.5	5.33333	70.1923
104	2	42	30.1194	4	2	3	3	2	4	3	2	2	1	70	97	2	2	2	2	2	0	0	0	0	0	1	4	3.75	3.21429	6.44444	74.0385
105	2	32	23.7253	2	1	4	1	2	3	5	5	2	2	194	230	6	5	6	6	5.75	1	1	1	1	1	3	2	4.75	3.85714	6.88889	72.1154
106	2	39	18.3655	1	1	4	1	2	3	4	4	2	2	105	119	4	5	4	4	4.25	1	1	1	1	1	3	4	3.75	3.71429	6.33333	70.1923
107	2	36	26.1719	3	1	4	3	1	3	4	4	2	2	180	143	4	4	3	3	3.5	1	1	1	1	1	3	2	4	3.57143	5.77778	68.2692
108	2	48	26.0375	3	1	4	1	2	3	5	4	2	2	130	142	5	5	4	4	4.5	1	1	1	1	1	3	2	5	4.5	7	96.1538
109	2	62	21.3382	2	1	3	1	2	3	3	3	2	2	59	65	3	4	3	3	3.25	1	1	1	1	1	3	4	4	2.92857	3.44444	51.9231
110	2	38	19.7239	2	2	4	1	2	3	5	3	2	2	44	44	4	4	3	3	3.5	1	1	1	1	1	3	3	4.5	3.64286	4.22222	78.8462
111	2	30	22.5306	2	1	3	1	2	2	4	1	2	1	9	77	2	3	2	1	2	0	1	0	0	0	2	3	4	3.64286	4.77778	50
112	2	39	30.8444	4	2	3	1	3	3	5	4	2	2	74	92	4	5	3	3	3.75	1	1	1	1	1	3	5	4.5	4.57143	6.55556	76.9231
113	2	71	29.6427	3	1	4	1	2	1	1	1	1	1	18	45	1	1	1	1	1	0	0	0	0	0	1	4	4.5	4.21429	6.11111	64.4231
114	2	64	29.2969	3	1	3	1	3	3	4	4	2	2	6	6	4	6	4	4	4.5	1	1	1	1	1	3	5	4.75	3	4.44444	80.7692
115	2	60	24.5675	2	1	4	1	3	4	2	1	1	1	28	45	1	1	1	1	1	0	0	0	0	0	1	2	3	3.35714	3.66667	67.3077
116	2	33	21.7079	2	1	3	1	2	3	4	4	2	2	134	143	2	3	3	3	2.75	0	1	1	1	0	2	3	4.25	4	5.44444	78.8462
117	2	26	19.2672	2	1	4	1	1	3	3	3	2	2	87	151	3	4	3	2	3	1	1	1	0	0	2	4	2.75	2.57143	5.33333	69.2308
118	2	43	26.5285	3	1	4	1	2	3	2	1	1	1	51	33	2	2	2	1	1.75	0	0	0	0	0	1	4	3.25	3.42857	4.22222	75.9615
119	2	34	20.0692	2	1	4	1	2	1	6	6	2	2	185	202	6	6	4	3	4.75	1	1	1	1	1	3	4	5	2.35714	5.33333	67.3077
120	2	47	20.0288	2	1	4	1	2	3	3	3	2	2	68	119	3	4	4	3	3.5	1	1	1	1	1	3	4	4.25	4.85714	7	75
121	2	31	29.0659	3	1	4	1	1	3	3	3	2	2	34	68	1	2	1	1	1.25	0	0	0	0	0	1	4	4	3.21429	3.11111	32.6923
122	2	41	20.1771	2	1	4	1	3	3	6	4	2	2	104	143	4	5	4	4	4.25	1	1	1	1	1	3	5	5	4.42857	3.55556	91.3462
123	2	32	18.9292	2	1	3	1	2	3	4	4	2	2	34	65	2	2	2	1	1.75	0	0	0	0	0	1	3	4.5	3.21429	5.88889	65.3846
124	2	38	21.7193	2	1	5	1	2	3	4	4	2	2	119	119	4	4	4	4	4	1	1	1	1	1	3	2	2.5	2.21429	2.55556	64.4231
125	2	42	25.4581	3	1	3	1	2	3	6	6	2	2	74	101	6	6	6	6	6	1	1	1	1	1	3	4	5	4.07143	6.88889	77.8846
126	2	38	20.0474	2	1	4	2	2	3	4	4	2	2	79	80	4	6	5	4	4.75	1	1	1	1	1	3	5	4.5	3.64286	4.88889	84.6154
127	2	33	22.9854	2	1	3	1	1	1	4	3	2	2	60	136	4	4	3	3	3.5	1	1	1	1	1	3	2	4	3.64286	7	69.2308
128	2	26	19.6072	2	1	3	1	2	2	6	6	2	2	90	123	4	5	4	4	4.25	1	1	1	1	1	3	2	4	2.57143	1.44444	70.1923
129	2	34	24.1588	2	2	1	1	2	3	3	3	2	2	0	0	4	6	3	3	4	1	1	1	1	1	3	5	3.5	2.71429	6.77778	67.3077
130	2	36	25.9516	3	1	3	1	3	2	3	4	2	2	51	122	3	4	4	3	3.5	1	1	1	1	1	3	4	4.25	4.42857	6.66667	72.1154
131	2	42	26.7299	3	1	4	1	1	3	3	3	2	2	17	17	3	3	3	3	3	1	1	1	1	1	3	4	2.75	2.5	4.66667	56.7308
132	2	54	21.1073	2	1	4	1	1	3	5	5	2	2	53	69	5	5	5	5	5	1	1	1	1	1	3	5	4.5	4.42857	6.88889	91.3462
133	2	61	26.2336	3	1	4	2	2	1	4	3	2	2	25	62	4	4	4	3	3.75	1	1	1	1	1	3	4	3.75	4.07143	5.55556	72.1154
134	2	42	32.8892	4	2	3	1	2	3	4	4	2	2	27	34	4	4	4	4	4	1	1	1	1	1	3	5	4.5	3.42857	4.77778	78.8462
135	2	59	19.2894	2	1	3	1	2	2	6	6	2	2	141	134	5	5	5	5	5	1	1	1	1	1	3	4	5	4.57143	7	93.2692
136	2	60	28.5156	3	2	3	1	2	3	5	4	2	2	99	128	5	5	5	2	4.25	1	1	1	0	0	2	4	5	3.64286	3.66667	75
137	2	57	38.0623	4	1	5	1	2	3	3	2	2	1	5	31	3	4	4	3	3.5	1	1	1	1	1	3	3	4	4.21429	4.77778	54.8077
138	2	43	27.968	3	1	4	1	2	3	6	6	2	2	119	119	4	4	3	3	3.5	1	1	1	1	1	3	2	4.5	3.42857	6.11111	86.5385
139	2	41	19.1406	2	2	4	1	2	3	4	4	2	2	28	28	4	4	4	4	4	1	1	1	1	1	3	5	5	4.64286	6.55556	84.6154
140	2	26	20.83	2	1	3	1	2	3	4	4	2	2	51	51	4	4	4	4	4	1	1	1	1	1	3	5	4	2.35714	2.22222	66.3462
141	2	36	21.7993	2	1	3	1	2	3	6	6	2	2	73	80	5	5	5	5	5	1	1	1	1	1	3	3	4	4.64286	7	72.1154
142	2	44	20.3223	2	1	4	1	2	3	6	6	2	2	77	77	4	6	4	4	4.5	1	1	1	1	1	3	4	4.5	4.5	6.44444	79.8077
143	2	54	26.2917	3	1	4	1	2	3	6	6	2	2	143	152	2	3	3	3	2.75	0	1	1	1	0	2	1	2	2.85714	4.88889	61.5385
144	1	60	28.0763	3	1	4	3	2	3	6	6	2	2	119	131	6	6	6	5	5.75	1	1	1	1	1	3	5	2.75	2.21429	1	67.3077
145	2	75	27.4348	3	1	1	1	2	1	4	4	2	2	12	29	4	4	6	4	4.5	1	1	1	1	1	3	5	5	4	5.88889	68.2692
146	2	43	23.1206	2	1	3	1	2	3	5	5	2	2	59	85	4	5	5	4	4.5	1	1	1	1	1	3	2	5	4.14286	6.66667	79.8077
147	2	37	23.4375	2	1	4	1	3	1	4	4	2	2	140	140	2	2	2	2	2	0	0	0	0	0	1	4	4.5	4	7	79.8077
148	2	41	23.939	2	1	4	1	1	3	4	2	2	1	9	26	1	2	1	1	1.25	0	0	0	0	0	1	3	2.5	2.21429	4.55556	38.4615
149	2	39	18.424	1	1	4	1	2	3	4	3	2	2	127	127	3	4	3	3	3.25	1	1	1	1	1	3	5	5	4.28571	5.44444	71.1538
150	2	40	33.6593	4	1	4	1	2	1	1	1	1	1	21	21	1	1	1	1	1	0	0	0	0	0	1	4	5	4.64286	7	95.1923
151	2	50	26.0262	3	1	3	1	2	3	4	4	2	2	111	111	4	4	4	4	4	1	1	1	1	1	3	5	5	4.71429	7	81.7308
152	2	20	19.6072	2	2	2	1	2	4	2	1	1	1	28	119	2	4	2	1	2.25	0	1	0	0	0	2	5	4	3.21429	5.33333	55.7692
153	2	39	34.2315	4	2	3	1	2	3	3	2	2	1	25	98	5	5	4	3	4.25	1	1	1	1	1	3	4	3.75	3.92857	6.44444	57.6923
154	2	48	22.0386	2	1	4	1	2	3	4	1	2	1	65	125	3	5	4	2	3.5	1	1	1	0	0	2	1	4	3.57143	3.55556	64.4231
155	2	50	18.5568	2	1	3	1	1	1	6	6	2	2	149	149	6	6	6	6	6	1	1	1	1	1	3	5	4.5	4.5	6.77778	76.9231
156	2	41	21.0498	2	1	4	2	2	3	4	4	2	2	32	29	2	2	1	1	1.5	0	0	0	0	0	1	2	2.75	4.14286	6	70.1923
157	2	37	23.1405	2	2	4	1	2	2	1	1	1	1	0	6	1	1	1	1	1	0	0	0	0	0	1	4	3	3.64286	5.88889	64.4231
158	2	43	23.6614	2	1	4	1	2	1	4	2	2	1	65	83	1	2	1	1	1.25	0	0	0	0	0	1	3	4.25	4.21429	5.88889	75
159	2	69	37.4214	4	1	4	1	2	1	3	3	2	2	25	33	1	1	1	1	1	0	0	0	0	0	1	5	3.75	4.07143	7	79.8077
160	2	46	17.301	1	2	4	1	3	3	4	4	2	2	30	30	4	4	4	4	4	1	1	1	1	1	3	5	4.5	3.71429	4.88889	63.4615
161	1	48	26.5957	3	1	3	1	2	3	4	4	2	2	51	112	3	5	4	1	3.25	1	1	1	0	0	2	5	4	3.28571	5.66667	75.9615
162	2	40	29.4118	3	1	4	1	2	3	2	1	1	1	40	70	4	4	3	3	3.5	1	1	1	1	1	3	4	3.75	3.14286	5.55556	64.4231
163	2	35	33.9493	4	2	4	1	2	3	5	4	2	2	80	103	6	6	5	4	5.25	1	1	1	1	1	3	5	5	4.35714	6.88889	42.3077
164	2	45	20.6575	2	1	3	1	2	4	4	4	2	2	80	122	4	5	4	4	4.25	1	1	1	1	1	3	4	4.5	4.71429	6	55.7692
165	2	24	17.6254	1	1	3	1	1	2	4	4	2	2	132	198	3	4	3	2	3	1	1	1	0	0	2	4	4.75	4.78571	6.88889	89.4231
166	2	41	19.2653	2	1	4	1	1	3	4	2	2	1	67	104	4	4	3	2	3.25	1	1	1	0	0	2	3	3.75	3.42857	3.11111	62.5
167	2	51	25.2826	3	2	3	1	1	3	6	6	2	2	123	151	6	6	5	2	4.75	1	1	1	0	0	2	4	5	4.07143	6.88889	70.1923
168	1	51	24.5351	2	1	2	1	1	1	5	5	2	2	195	205	6	6	5	5	5.5	1	1	1	1	1	3	3	4.75	3.92857	7	75
169	2	33	29.7458	3	2	4	1	2	3	3	2	2	1	27	64	4	6	4	3	4.25	1	1	1	1	1	3	5	4.5	4.5	5.66667	60.5769
170	2	58	26.7949	3	1	4	1	3	3	6	6	2	2	56	65	6	6	6	6	6	1	1	1	1	1	3	3	5	4.5	5.55556	62.5
171	2	57	25.7117	3	1	4	1	2	1	6	4	2	2	54	91	5	5	5	4	4.75	1	1	1	1	1	3	4	4.75	3.78571	4.66667	71.1538
172	2	29	26.2336	3	1	4	1	3	1	3	3	2	2	21	49	3	3	3	3	3	1	1	1	1	1	3	3	4	3.78571	5.11111	58.6538
173	2	50	21.7993	2	2	4	1	1	3	4	2	2	1	140	167	4	4	4	2	3.5	1	1	1	0	0	2	2	4	4.07143	6.44444	68.2692
174	2	30	26.0276	3	1	4	1	2	2	4	4	2	2	30	55	1	2	1	1	1.25	0	0	0	0	0	1	1	3.75	4.5	5.44444	63.4615
175	2	66	27.0051	3	1	4	1	1	3	4	4	2	2	88	88	1	1	1	1	1	0	0	0	0	0	1	4	3.5	4.28571	4.33333	71.1538
176	1	48	20.9961	2	1	3	1	3	2	4	4	2	2	139	139	6	6	6	5	5.75	1	1	1	1	1	3	4	4.5	4.71429	7	74.0385
177	2	64	25.2174	3	1	4	1	2	3	4	4	2	2	70	79	4	5	4	4	4.25	1	1	1	1	1	3	4	3.75	3.5	6.55556	51.9231
178	2	39	20.4152	2	1	3	1	2	2	4	2	2	1	51	110	4	5	3	3	3.75	1	1	1	1	1	3	5	3.5	2.64286	6.77778	60.5769
179	2	39	20.4294	2	2	3	1	2	3	5	4	2	2	33	33	4	5	4	4	4.25	1	1	1	1	1	3	5	4.5	4.57143	7	83.6538
180	1	50	23.246	2	2	3	1	2	3	5	5	2	2	135	125	4	5	4	4	4.25	1	1	1	1	1	3	4	5	4	2.66667	72.1154
181	2	56	24.5089	2	1	4	1	2	1	4	4	2	2	36	65	4	4	3	3	3.5	1	1	1	1	1	3	4	5	4	6.11111	69.2308
182	2	59	28.9062	3	1	3	1	2	3	4	3	2	2	86	123	3	4	3	2	3	1	1	1	0	0	2	2	3.5	4.14286	5.88889	67.3077
183	2	65	27.5482	3	1	4	1	2	3	1	3	1	2	45	43	3	3	3	3	3	1	1	1	1	1	3	2	4.75	2.85714	3	42.3077
184	2	54	23.3067	2	2	4	1	2	1	4	3	2	2	15	37	1	1	1	1	1	0	0	0	0	0	1	0	3.25	3.57143	5.44444	47.1154
185	2	46	22.5466	2	1	4	3	2	3	4	3	2	2	151	193	3	3	1	1	2	1	1	0	0	0	2	5	4.5	4.14286	7	75.9615
186	2	53	27.7177	3	1	4	1	2	1	4	4	2	2	57	64	2	4	3	2	2.75	0	1	1	0	0	2	4	4.75	4.35714	5.77778	79.8077
187	2	40	21.4844	2	2	1	1	2	4	4	2	2	1	37	67	3	4	3	2	3	1	1	1	0	0	2	5	4	4.35714	6.33333	77.8846
188	2	27	19.5312	2	1	3	1	2	1	4	4	2	2	64	102	1	2	1	1	1.25	0	0	0	0	0	1	3	3.25	3.92857	7	60.5769
189	2	32	20.9366	2	1	4	1	2	3	5	5	2	2	95	95	5	5	5	5	5	1	1	1	1	1	3	3	4.5	4.42857	5.44444	75
190	1	30	25.9455	3	1	5	1	2	3	4	3	2	2	166	184	3	3	3	1	2.5	1	1	1	0	0	2	4	3	3.78571	2.66667	61.5385
191	1	43	22.7833	2	1	4	1	3	3	6	6	2	2	221	212	6	6	3	3	4.5	1	1	1	1	1	3	1	4.5	4.64286	7	80.7692
192	2	60	20.8086	2	1	3	1	3	1	3	3	2	2	53	53	4	4	4	4	4	1	1	1	1	1	3	4	4.75	4.71429	7	85.5769
193	2	59	20.4382	2	2	3	1	2	3	4	4	2	2	110	110	4	4	4	4	4	1	1	1	1	1	3	5	5	4.71429	6.11111	70.1923
194	1	50	28.4091	3	2	3	1	3	1	4	4	2	2	37	46	4	4	4	2	3.5	1	1	1	0	0	2	5	4.75	4.57143	7	59.6154
195	1	69	25.8645	3	1	5	1	3	3	4	3	2	2	82	92	3	4	3	2	3	1	1	1	0	0	2	4	3.75	4.57143	3.66667	77.8846
196	2	38	23.2254	2	1	4	1	1	4	4	3	2	2	106	152	4	6	4	2	4	1	1	1	0	0	2	4	4.5	5	7	75
197	1	63	28.0379	3	1	4	1	3	3	4	4	2	2	100	110	4	5	5	4	4.5	1	1	1	1	1	3	4	4.25	3	4.66667	60.5769
198	2	47	23.246	2	1	4	1	3	3	6	6	2	2	98	98	3	3	3	3	3	1	1	1	1	1	3	4	5	4.42857	6.77778	94.2308
199	2	46	35.9268	4	1	4	1	2	3	4	4	2	2	47	47	4	4	4	3	3.75	1	1	1	1	1	3	4	4.25	3.78571	5.22222	74.0385
200	1	50	21.3294	2	2	3	1	2	2	4	4	2	2	183	192	4	4	4	4	4	1	1	1	1	1	3	4	4.5	3.35714	4.22222	78.8462
201	2	43	26.4236	3	2	3	1	2	2	4	4	2	2	65	70	3	3	3	3	3	1	1	1	1	1	3	4	4.5	3.78571	6.33333	67.3077
202	1	58	25.2493	3	2	4	1	2	3	1	1	1	1	17	17	1	1	1	1	1	0	0	0	0	0	1	5	3.5	3	5.11111	66.3462
203	2	40	28.6851	3	1	3	2	1	3	4	4	2	2	49	76	4	6	4	3	4.25	1	1	1	1	1	3	4	4.5	3.92857	3	62.5
204	2	35	28.2284	3	2	3	1	2	2	4	3	2	2	56	90	4	5	4	3	4	1	1	1	1	1	3	5	4.75	3.28571	3.33333	58.6538
205	2	26	21.4536	2	1	4	1	2	3	1	1	1	1	15	12	3	3	3	3	3	1	1	1	1	1	3	2	3.25	4.78571	6.88889	62.5
206	2	40	23.2438	2	1	3	1	2	3	5	4	2	2	136	148	4	5	4	4	4.25	1	1	1	1	1	3	2	5	4.21429	7	75
207	1	28	26.8745	3	2	4	1	2	1	4	3	2	2	82	147	4	4	3	2	3.25	1	1	1	0	0	2	4	4.5	3.21429	6.55556	77.8846
208	2	21	20.6575	2	1	2	1	2	2	4	4	2	2	39	45	4	4	4	4	4	1	1	1	1	1	3	4	3.5	3.85714	7	92.3077
209	2	41	26.7299	3	1	4	1	3	1	4	4	2	2	90	103	4	5	4	4	4.25	1	1	1	1	1	3	4	4.25	4.07143	4.55556	80.7692
210	2	43	24.2215	2	1	3	1	2	2	3	2	2	1	34	102	4	4	4	2	3.5	1	1	1	0	0	2	4	3.5	3.35714	4	68.2692
211	2	39	22.151	2	1	4	1	2	3	2	4	1	2	92	112	2	2	2	1	1.75	0	0	0	0	0	1	3	4	3.21429	4.55556	76.9231
212	2	53	23.6713	2	1	4	1	2	1	4	3	2	2	0	65	4	4	2	2	3	1	1	0	0	0	2	3	4.75	4.42857	6.44444	51.9231
213	2	23	24.4646	2	1	2	1	1	1	6	6	2	2	180	165	6	6	6	4	5.5	1	1	1	1	1	3	2	3.5	3.5	6.88889	67.3077
214	2	53	25.2363	3	1	4	1	2	1	3	3	2	2	20	20	2	2	2	2	2	0	0	0	0	0	1	3	3.5	2.85714	6.77778	53.8462
215	2	45	23.03	2	1	3	1	2	2	5	5	2	2	144	161	5	5	5	5	5	1	1	1	1	1	3	5	5	3.71429	6.88889	77.8846
216	2	31	22.5827	2	1	3	1	2	1	4	4	2	2	170	170	4	4	4	4	4	1	1	1	1	1	3	4	4.5	4.57143	7	79.8077
217	2	32	23.5286	2	2	4	1	3	3	5	5	2	2	36	36	4	4	4	4	4	1	1	1	1	1	3	5	4.75	4.21429	7	76.9231
218	2	43	19.1327	2	1	3	1	3	3	4	3	2	2	34	49	1	1	1	1	1	0	0	0	0	0	1	3	4.25	4.57143	5.66667	74.0385
219	2	43	21.7776	2	1	4	1	3	3	5	4	2	2	185	185	5	5	4	4	4.5	1	1	1	1	1	3	4	4.25	2.78571	6.88889	71.1538
220	2	33	21.9671	2	1	3	1	3	2	6	4	2	2	38	65	3	3	3	3	3	1	1	1	1	1	3	0	4	3.78571	6	64.4231
221	2	46	20.5761	2	1	4	1	2	3	3	3	2	2	55	84	4	5	3	3	3.75	1	1	1	1	1	3	4	3.5	3.71429	5.66667	53.8462
222	2	49	21.8871	2	1	3	1	2	3	4	4	2	2	68	105	4	4	3	3	3.5	1	1	1	1	1	3	3	3.75	3.85714	4	84.6154
223	1	57	30.7183	4	1	4	1	1	2	4	4	2	2	73	109	4	4	4	3	3.75	1	1	1	1	1	3	0	3.75	3.42857	6.44444	28.8462
224	2	61	22.6757	2	2	3	1	2	3	6	4	2	2	70	78	5	5	5	3	4.5	1	1	1	1	1	3	5	4.25	4.71429	6.33333	69.2308
225	2	31	22.2291	2	2	3	1	2	3	4	4	2	2	38	50	4	4	4	4	4	1	1	1	1	1	3	4	3.5	2.92857	3	75.9615
226	1	43	31.7956	4	1	4	1	2	1	4	4	2	2	57	70	4	5	4	4	4.25	1	1	1	1	1	3	4	3.75	3.5	2	52.8846
227	2	42	21.7993	2	1	4	1	2	3	4	4	2	2	57	48	4	4	4	4	4	1	1	1	1	1	3	3	4	4.5	4	61.5385
228	1	49	29.3878	3	1	3	1	2	3	6	4	2	2	129	169	5	6	4	4	4.75	1	1	1	1	1	3	5	4.25	4.5	6.33333	74.0385
229	1	52	29.9383	3	2	3	1	3	3	5	5	2	2	102	102	5	5	5	5	5	1	1	1	1	1	3	4	5	2.5	2.77778	76.9231
230	2	45	21.8871	2	1	3	1	2	2	4	2	2	1	59	60	2	4	4	3	3.25	0	1	1	1	0	2	2	4.5	4.21429	5.11111	64.4231
231	2	26	18.3655	1	1	4	1	2	2	3	2	2	1	92	198	3	4	3	3	3.25	1	1	1	1	1	3	4	4.25	3.85714	4.33333	72.1154
232	2	57	24.2215	2	1	4	1	2	3	4	3	2	2	45	75	1	1	1	1	1	0	0	0	0	0	1	2	3.25	3.85714	2.77778	61.5385
233	2	36	22.4569	2	1	3	1	2	3	4	4	2	2	175	175	4	3	4	4	3.75	1	1	1	1	1	3	3	3.75	3.28571	5	60.5769
234	2	54	23.1834	2	1	1	1	2	3	4	4	2	2	125	129	3	3	1	1	2	1	1	0	0	0	2	2	3.75	2.71429	5.55556	72.1154
235	2	32	21.9713	2	2	4	1	2	1	5	5	2	2	62	104	4	4	4	3	3.75	1	1	1	1	1	3	3	4	4.42857	4	58.6538
236	2	39	20.8086	2	1	3	1	2	3	1	1	1	1	11	5	1	2	1	1	1.25	0	0	0	0	0	1	4	3.5	3.64286	6.22222	79.8077
237	2	44	22.3214	2	1	3	2	3	3	6	6	2	2	230	230	6	6	6	6	6	1	1	1	1	1	3	5	5	4.42857	7	97.1154
238	2	29	24.9135	2	1	4	1	3	2	4	4	2	2	33	33	3	4	3	2	3	1	1	1	0	0	2	4	4.5	3.64286	7	95.1923
239	2	36	23.1834	2	1	4	1	3	3	4	4	2	2	22	31	1	1	1	1	1	0	0	0	0	0	1	4	5	3.42857	6.66667	86.5385
240	2	34	24.1633	2	2	4	1	2	3	1	1	1	1	19	28	1	1	1	1	1	0	0	0	0	0	1	4	5	4.78571	6.88889	85.5769
241	2	42	18.937	2	1	4	1	3	1	6	4	2	2	70	109	6	6	5	4	5.25	1	1	1	1	1	3	5	4.5	4.78571	7	84.6154
242	2	49	23.1405	2	1	3	1	2	3	4	4	2	2	153	162	5	4	2	4	3.75	1	1	0	1	0	2	3	4.5	3.42857	7	82.6923
243	2	39	26.6436	3	1	4	1	3	3	5	5	2	2	108	108	2	3	2	2	2.25	0	1	0	0	0	2	4	3.25	3	2.33333	71.1538
244	2	55	26.3465	3	2	3	1	2	3	4	4	2	2	64	64	4	5	4	1	3.5	1	1	1	0	0	2	1	4	3.71429	6.44444	68.2692
245	2	48	28.3447	3	1	3	1	2	3	4	4	2	2	0	0	4	6	4	3	4.25	1	1	1	1	1	3	4	3.5	4.78571	7	70.1923
246	2	40	25.8166	3	1	4	1	2	2	3	3	2	2	21	21	3	3	3	3	3	1	1	1	1	1	3	4	4.25	3.71429	6.77778	67.3077
247	2	25	22.3757	2	1	3	1	3	2	6	5	2	2	98	98	5	5	4	4	4.5	1	1	1	1	1	3	4	4.75	4.07143	5.44444	81.7308
248	2	61	24.8356	2	1	4	1	3	1	6	6	2	2	207	207	6	6	6	6	6	1	1	1	1	1	3	4	3.5	4.21429	5.88889	74.0385
249	2	27	34.9481	4	1	4	1	1	3	2	3	1	2	36	85	3	4	2	1	2.5	1	1	0	0	0	2	4	5	3.71429	6.44444	61.5385
250	2	47	24.0238	2	2	3	1	2	3	5	4	2	2	111	142	5	5	3	3	4	1	1	1	1	1	3	4	5	4.07143	6	58.6538
251	2	51	22.6757	2	2	3	1	2	3	5	5	2	2	170	170	5	5	5	5	5	1	1	1	1	1	3	1	5	4.71429	5.66667	71.1538
252	2	37	21.7051	2	1	4	1	2	3	2	1	1	1	86	100	1	2	1	1	1.25	0	0	0	0	0	1	4	4.25	3.5	1.77778	57.6923
253	2	28	22.6422	2	1	4	1	1	3	6	4	2	2	89	85	4	6	6	4	5	1	1	1	1	1	3	4	4.25	4.64286	4.33333	75
254	2	27	20.1092	2	1	4	3	3	3	4	4	2	2	170	170	4	4	4	4	4	1	1	1	1	1	3	2	4.75	4.5	6.66667	96.1538
255	2	40	29.9836	3	2	3	1	2	2	3	2	2	1	20	70	4	4	2	2	3	1	1	0	0	0	2	4	4.75	4.35714	6.66667	85.5769
256	2	45	18.6122	2	1	5	1	2	4	6	6	2	2	82	82	1	4	1	1	1.75	0	1	0	0	0	2	5	3.5	4.07143	4.77778	86.5385
257	1	39	26.8519	3	1	3	1	1	3	5	4	2	2	122	127	4	4	4	5	4.25	1	1	1	1	1	3	4	4	2.35714	5.55556	65.3846
258	2	45	29.4078	3	2	3	1	1	1	4	2	2	1	49	49	4	6	4	3	4.25	1	1	1	1	1	3	2	4.25	3.85714	5.55556	49.0385
259	2	52	27.1416	3	1	4	1	3	3	1	1	1	1	42	71	1	1	1	1	1	0	0	0	0	0	1	3	4.5	3.92857	6.77778	71.1538
260	2	44	23.8895	2	1	4	1	2	3	4	4	2	2	45	45	4	4	4	4	4	1	1	1	1	1	3	5	4.25	3.92857	5	73.0769
261	2	54	31.6032	4	1	4	1	2	4	2	2	1	1	58	100	4	4	4	4	4	1	1	1	1	1	3	3	4.25	3	1.77778	72.1154
262	1	51	21.9713	2	1	1	1	2	3	4	4	2	2	43	76	4	4	4	4	4	1	1	1	1	1	3	2	4.25	4.64286	2.33333	63.4615
263	2	66	25.1486	3	1	4	1	1	4	5	4	2	2	112	112	6	6	5	5	5.5	1	1	1	1	1	3	4	3.5	4.35714	5.44444	55.7692
264	1	33	35.4442	4	1	3	1	2	3	2	2	1	1	42	58	2	2	2	2	2	0	0	0	0	0	1	5	4.5	4.5	7	62.5
265	2	35	23.0469	2	1	3	1	2	1	2	2	1	1	37	62	2	2	2	2	2	0	0	0	0	0	1	1	4.75	3.21429	3.88889	59.6154
266	2	52	26.9896	3	1	3	1	1	3	4	4	2	2	59	82	4	6	4	4	4.5	1	1	1	1	1	3	4	5	4.71429	3	58.6538
267	1	25	20.5128	2	1	3	1	2	2	4	4	2	2	230	230	4	4	4	4	4	1	1	1	1	1	3	3	4.25	2.57143	3.44444	81.7308
268	2	52	28.7319	3	1	4	1	3	3	4	3	2	2	42	64	4	4	3	2	3.25	1	1	1	0	0	2	3	4.25	4.71429	7	63.4615
269	2	34	22.152	2	1	4	1	3	4	4	4	2	2	121	139	2	2	2	1	1.75	0	0	0	0	0	1	3	4.5	3.71429	5.55556	67.3077
270	2	49	19.5354	2	1	4	1	2	3	2	1	1	1	31	31	4	4	3	2	3.25	1	1	1	0	0	2	4	2	3.28571	4.66667	56.7308
271	2	50	23.1837	2	2	4	1	3	3	5	5	2	2	101	101	5	5	5	5	5	1	1	1	1	1	3	5	4.25	4.28571	6.11111	77.8846
272	2	38	24.8016	2	1	5	1	2	2	2	2	1	1	230	230	6	6	6	6	6	1	1	1	1	1	3	2	2.5	3.35714	6	68.2692
273	2	30	24.0055	2	1	4	1	2	2	4	4	2	2	54	73	3	4	3	2	3	1	1	1	0	0	2	3	4	3.5	5.88889	73.0769
274	1	56	25.7276	3	1	3	1	2	3	4	4	2	2	105	103	4	4	4	4	4	1	1	1	1	1	3	4	4.5	4.35714	6.66667	76.9231
275	2	46	25.7276	3	1	4	1	3	1	2	4	1	2	35	17	1	2	1	1	1.25	0	0	0	0	0	1	3	3	3.07143	5.66667	66.3462
276	2	54	25.4028	3	1	4	1	2	3	5	5	2	2	115	115	4	5	4	4	4.25	1	1	1	1	1	3	3	4.75	4.28571	6	73.0769
277	2	48	25.4694	3	1	3	2	3	3	5	5	2	2	50	50	5	5	5	5	5	1	1	1	1	1	3	2	4	4.5	6.77778	93.2692
278	1	32	27.7008	3	2	4	1	1	3	4	4	2	2	56	61	1	1	1	1	1	0	0	0	0	0	1	3	4	3.42857	7	71.1538
279	2	24	21.8776	2	1	4	1	2	2	2	2	1	1	59	139	4	6	4	1	3.75	1	1	1	0	0	2	3	4.5	4	6.44444	70.1923
280	2	42	24.0055	2	1	4	2	2	3	1	1	1	1	30	76	1	2	1	1	1.25	0	0	0	0	0	1	3	3.75	2.64286	4.88889	33.6538
281	2	57	30.7174	4	2	1	1	2	1	3	3	2	2	28	52	4	4	4	4	4	1	1	1	1	1	3	3	3	3.5	3.66667	38.4615
282	2	37	24.2215	2	1	4	1	2	3	4	4	2	2	158	201	4	4	3	3	3.5	1	1	1	1	1	3	4	4.25	4.14286	6.88889	65.3846
283	2	57	19.5918	2	1	4	1	3	3	1	1	1	1	21	21	1	1	1	1	1	0	0	0	0	0	1	5	3.5	3.42857	6.55556	56.7308
284	1	28	20.9024	2	1	4	1	3	1	5	5	2	2	119	119	4	4	4	4	4	1	1	1	1	1	3	4	4	3.5	5.77778	83.6538
285	2	36	22.913	2	2	3	1	1	3	4	4	2	2	143	161	4	5	4	4	4.25	1	1	1	1	1	3	3	5	4.78571	7	84.6154
286	1	56	32.3689	4	1	4	1	3	3	5	4	2	2	198	230	5	6	4	4	4.75	1	1	1	1	1	3	2	4	3.5	6	87.5
287	2	38	24.4193	2	1	3	1	3	2	4	4	2	2	119	119	4	5	4	4	4.25	1	1	1	1	1	3	4	4.75	4.85714	4	89.4231
288	1	45	28.616	3	1	4	1	2	1	5	4	2	2	54	118	3	3	3	3	3	1	1	1	1	1	3	2	4.75	4.5	5.22222	69.2308
289	2	42	31.8878	4	1	1	3	2	3	4	3	2	2	119	119	4	4	4	4	4	1	1	1	1	1	3	3	4.75	3.35714	4.33333	61.5385
290	2	46	32.8933	4	1	3	1	1	3	3	2	2	1	31	0	1	1	1	1	1	0	0	0	0	0	1	1	2	3.21429	1.66667	41.3462
291	2	51	24.2215	2	1	4	1	1	3	4	2	2	1	85	85	3	4	4	3	3.5	1	1	1	1	1	3	3	3.5	2.71429	4.88889	61.5385
292	2	42	24.1672	2	2	3	1	2	3	4	2	2	1	81	104	4	4	4	3	3.75	1	1	1	1	1	3	4	4.25	4.71429	6.77778	69.2308
293	1	27	26.8633	3	1	4	1	1	3	4	2	2	1	59	122	3	3	3	2	2.75	1	1	1	0	0	2	4	4	3.42857	5.77778	57.6923
294	2	35	27.7767	3	1	2	1	2	2	4	4	2	2	50	95	2	3	2	2	2.25	0	1	0	0	0	2	4	3.5	3.57143	5.22222	65.3846
295	2	39	30.9304	4	1	5	2	2	3	4	4	2	2	30	30	4	4	3	2	3.25	1	1	1	0	0	2	1	4.25	4	2.88889	78.8462
296	2	42	23.3844	2	2	3	1	2	2	3	3	2	2	9	39	3	3	3	3	3	1	1	1	1	1	3	5	5	4.64286	7	74.0385
297	2	42	21.1927	2	2	4	1	1	4	5	4	2	2	102	84	5	6	5	4	5	1	1	1	1	1	3	5	4.25	4.57143	6.88889	31.7308
298	2	32	33.2621	4	1	3	1	2	2	1	1	1	1	6	31	4	6	3	2	3.75	1	1	1	0	0	2	5	3.75	3.92857	4.66667	78.8462
299	2	56	33.9125	4	1	5	1	1	1	3	1	2	1	26	26	4	4	2	2	3	1	1	0	0	0	2	5	4.5	3.92857	4.55556	53.8462
300	1	48	31.5065	4	1	4	2	2	3	4	4	2	2	220	230	4	4	4	2	3.5	1	1	1	0	0	2	4	3	3.5	4.11111	70.1923
301	1	59	24.6914	2	1	4	1	3	3	4	4	2	2	79	93	4	4	4	4	4	1	1	1	1	1	3	5	5	3.78571	6	78.8462
302	2	45	21.3039	2	1	4	1	3	1	5	4	2	2	60	49	4	5	5	3	4.25	1	1	1	1	1	3	5	4.75	4.21429	6.66667	77.8846
303	2	55	22.3081	2	1	5	1	3	4	5	5	2	2	170	185	1	1	1	1	1	0	0	0	0	0	1	5	4.5	4.28571	3.33333	80.7692
304	2	36	20.061	2	1	4	1	2	1	2	1	1	1	30	72	2	3	2	1	2	0	1	0	0	0	2	1	3.75	4	5.77778	50
305	2	32	19.2526	2	1	4	1	2	3	2	2	1	1	32	44	4	5	5	2	4	1	1	1	0	0	2	5	4.5	4.64286	7	75.9615
306	2	47	31.7418	4	1	4	1	2	3	6	6	2	2	176	176	6	6	6	6	6	1	1	1	1	1	3	5	5	4.57143	3.77778	91.3462
307	2	24	22.1297	2	1	3	1	1	1	2	2	1	1	80	80	1	1	1	1	1	0	0	0	0	0	1	4	3.5	3.42857	4.11111	68.2692
308	2	49	27.5134	3	1	4	1	3	3	1	1	1	1	16	56	2	5	5	2	3.5	0	1	1	0	0	2	4	3.5	4.14286	6.22222	74.0385
309	2	44	23.1834	2	2	4	1	2	3	4	3	2	2	33	33	3	4	3	2	3	1	1	1	0	0	2	3	5	3.92857	4	58.6538
310	2	52	30.1194	4	1	4	1	1	3	6	6	2	2	216	216	4	4	4	4	4	1	1	1	1	1	3	1	4	3.14286	2.77778	62.5
311	2	55	24.8016	2	1	3	1	2	3	4	4	2	2	37	60	4	4	4	4	4	1	1	1	1	1	3	3	4.5	4.57143	5.33333	84.6154
312	2	40	21.6296	2	2	3	1	2	2	4	4	2	2	103	103	4	4	4	4	4	1	1	1	1	1	3	1	4.5	4.57143	6	64.4231
313	2	51	24.0569	2	1	3	1	2	3	4	3	2	2	42	102	4	4	4	3	3.75	1	1	1	1	1	3	3	3.75	2.71429	2.11111	71.1538
314	2	53	24.6755	2	1	3	1	2	3	4	4	2	2	62	62	4	4	4	4	4	1	1	1	1	1	3	4	4	3.71429	5.22222	65.3846
315	2	48	25.9107	3	1	4	1	2	3	5	4	2	2	92	92	4	5	5	3	4.25	1	1	1	1	1	3	4	5	4.5	6.33333	84.6154
316	1	38	24.2123	2	1	4	1	2	3	4	4	2	2	116	136	3	4	3	3	3.25	1	1	1	1	1	3	4	3.75	4.28571	6.66667	72.1154
317	2	43	25.711	3	2	2	1	2	3	5	4	2	2	81	99	5	5	5	4	4.75	1	1	1	1	1	3	5	5	4.71429	7	90.3846
318	2	50	34.8944	4	1	4	1	2	3	3	1	2	1	3	12	2	2	2	1	1.75	0	0	0	0	0	1	1	4	3.64286	5.44444	52.8846
319	2	46	30.4498	4	1	4	1	2	4	4	3	2	2	73	158	4	5	4	3	4	1	1	1	1	1	3	2	4	4.35714	5.77778	71.1538
320	1	41	26.4236	3	1	3	1	2	2	6	6	2	2	55	73	1	2	2	1	1.5	0	0	0	0	0	1	3	3.5	5	5.66667	83.6538
321	2	55	34.2857	4	1	4	1	2	3	4	3	2	2	85	85	4	5	4	4	4.25	1	1	1	1	1	3	4	4.5	3	4.77778	69.2308
322	2	48	26.3656	3	1	4	1	2	2	2	2	1	1	38	38	1	1	1	1	1	0	0	0	0	0	1	5	3	2.35714	5.66667	69.2308
323	2	39	20.9573	2	1	4	1	2	4	5	5	2	2	213	213	4	5	4	4	4.25	1	1	1	1	1	3	4	4.25	3.92857	6.33333	77.8846
324	2	44	24.5351	2	1	4	1	2	2	3	1	2	1	22	75	2	3	2	1	2	0	1	0	0	0	2	3	3.75	4.28571	5.33333	72.1154
325	2	48	23.4236	2	2	3	1	2	3	5	5	2	2	102	116	5	5	5	5	5	1	1	1	1	1	3	5	4	4.71429	6.66667	74.0385
326	2	40	32.05	4	1	3	1	2	1	5	4	2	2	154	221	5	6	4	3	4.5	1	1	1	1	1	3	3	4.75	4.14286	7	81.7308
327	2	39	25.8166	3	1	3	1	1	3	4	5	2	2	137	154	1	1	1	1	1	0	0	0	0	0	1	2	5	4.57143	7	72.1154
328	2	61	26.3465	3	1	4	1	2	4	4	4	2	2	110	103	4	4	4	4	4	1	1	1	1	1	3	3	4.25	2.35714	7	56.7308
329	2	42	26.7698	3	2	2	1	2	3	5	5	2	2	79	88	1	2	1	1	1.25	0	0	0	0	0	1	4	4.75	2.92857	5.11111	75
330	2	58	24.7721	2	1	4	1	1	3	4	3	2	2	24	64	3	4	3	2	3	1	1	1	0	0	2	5	4.5	4.28571	6.77778	54.8077
331	1	67	25.6173	3	2	3	1	2	3	4	2	2	1	125	140	5	6	4	4	4.75	1	1	1	1	1	3	5	4.75	4.07143	6.33333	87.5
332	2	48	23.3355	2	1	3	1	3	3	5	4	2	2	194	212	4	6	4	4	4.5	1	1	1	1	1	3	4	4.5	4.42857	6.88889	79.8077
333	2	28	27.1605	3	1	3	1	2	3	4	2	2	1	92	136	4	5	4	2	3.75	1	1	1	0	0	2	3	4	3.92857	4.88889	63.4615
334	2	35	19.4874	2	1	4	1	2	3	5	4	2	2	213	227	4	4	4	4	4	1	1	1	1	1	3	4	4.75	4.78571	7	75
335	2	42	25.1429	3	1	3	1	2	3	4	3	2	2	18	5	3	4	4	4	3.75	1	1	1	1	1	3	4	3.75	4.35714	5.88889	57.6923
336	1	31	27.3324	3	1	3	2	2	3	5	5	2	2	104	107	2	4	2	1	2.25	0	1	0	0	0	2	5	4	4.21429	6.22222	85.5769
337	2	21	20.7031	2	1	1	1	1	2	4	3	2	2	138	146	4	4	4	4	4	1	1	1	1	1	3	3	4	3.85714	6.66667	54.8077
338	2	42	28.0863	3	2	4	1	2	3	4	4	2	2	23	26	4	4	4	4	4	1	1	1	1	1	3	5	4.5	3.92857	6.11111	59.6154
339	2	50	22.1297	2	1	3	1	3	3	3	3	2	2	37	37	1	4	1	1	1.75	0	1	0	0	0	2	4	4.75	3.85714	4.55556	72.1154
340	2	40	21.2306	2	1	4	1	3	3	4	4	2	2	133	133	4	4	4	3	3.75	1	1	1	1	1	3	5	4.25	4.14286	3.66667	77.8846
341	2	51	30.8596	4	1	4	1	2	1	5	5	2	2	107	133	5	5	5	5	5	1	1	1	1	1	3	4	4.5	4.28571	7	80.7692
342	2	39	20.3125	2	1	4	1	3	3	6	6	2	2	230	230	5	5	5	5	5	1	1	1	1	1	3	5	4	3.14286	5.44444	76.9231
343	1	16	21.9021	2	1	1	1	2	1	6	6	2	2	230	230	6	6	6	6	6	1	1	1	1	1	3	2	3.5	3.92857	6.11111	79.8077
344	2	49	26.2917	3	2	3	1	2	2	4	3	2	2	114	181	5	5	4	4	4.5	1	1	1	1	1	3	4	5	4.57143	7	67.3077
345	2	35	23.2254	2	1	4	1	2	3	4	4	2	2	14	51	4	4	4	3	3.75	1	1	1	1	1	3	3	4.25	3.28571	5.88889	82.6923
346	2	47	21.875	2	1	3	1	2	3	4	4	2	2	66	66	4	4	4	4	4	1	1	1	1	1	3	4	3.5	2.28571	5.88889	83.6538
347	1	61	31.0137	4	1	1	1	1	1	4	2	2	1	25	25	1	2	2	1	1.5	0	0	0	0	0	1	4	3	4.71429	6.22222	67.3077
348	2	59	21.5645	2	1	2	1	2	4	6	6	2	2	152	170	6	6	6	6	6	1	1	1	1	1	3	5	4.25	5	5	74.0385
349	1	55	24.6914	2	2	3	1	2	3	5	4	2	2	94	124	4	5	4	4	4.25	1	1	1	1	1	3	5	4	3.92857	6.33333	74.0385
350	2	31	21.0937	2	1	3	1	1	3	4	4	2	2	15	37	3	3	3	2	2.75	1	1	1	0	0	2	1	4.25	3	6.55556	61.5385
351	1	60	20.7476	2	1	3	1	1	2	4	4	2	2	60	56	4	4	4	4	4	1	1	1	1	1	3	4	5	3.57143	7	73.0769
352	1	45	23.5036	2	1	3	1	3	3	5	5	2	2	138	138	5	6	5	4	5	1	1	1	1	1	3	4	5	3.21429	3.88889	86.5385
353	2	42	20.5151	2	1	4	1	2	3	5	4	2	2	92	101	4	4	4	4	4	1	1	1	1	1	3	4	4	4.21429	6.22222	79.8077
354	2	44	24.0882	2	2	4	1	2	1	5	5	2	2	123	123	6	6	6	5	5.75	1	1	1	1	1	3	5	5	4.35714	4.77778	62.5
355	1	48	27.7008	3	1	4	1	2	1	5	4	2	2	77	88	4	5	4	4	4.25	1	1	1	1	1	3	4	5	4.64286	5.88889	63.4615
356	2	27	30.7787	4	1	3	1	2	3	3	2	2	1	42	84	3	4	3	2	3	1	1	1	0	0	2	2	4	3.5	3.55556	50
357	2	46	20.83	2	1	4	2	2	4	6	4	2	2	55	55	4	6	4	3	4.25	1	1	1	1	1	3	4	4.25	4.28571	5	59.6154
358	1	47	31.9472	4	1	4	1	3	3	1	1	1	1	9	12	1	1	1	1	1	0	0	0	0	0	1	3	4	2.71429	2.55556	66.3462
359	1	68	25.0995	3	1	4	1	2	3	4	1	2	1	23	23	3	4	3	2	3	1	1	1	0	0	2	2	4	4.14286	5.66667	63.4615
360	1	53	30.3233	4	2	4	1	2	3	5	5	2	2	88	56	6	6	6	6	6	1	1	1	1	1	3	5	5	3.64286	3	62.5
361	1	51	23.5479	2	2	2	1	2	3	4	4	2	2	188	187	4	5	3	2	3.5	1	1	1	0	0	2	5	4.5	4.28571	6.22222	72.1154
362	2	58	22.8624	2	1	5	1	2	3	6	2	2	1	46	105	4	5	3	3	3.75	1	1	1	1	1	3	4	4	2.78571	4.11111	81.7308
363	2	47	32.3737	4	1	4	1	2	3	4	2	2	1	6	37	3	5	3	2	3.25	1	1	1	0	0	2	4	3.5	2.85714	2.22222	49.0385
364	1	75	21.4996	2	1	4	1	2	3	5	5	2	2	102	114	5	5	5	5	5	1	1	1	1	1	3	4	4	3.78571	5.33333	66.3462
365	1	39	28.982	3	1	3	1	3	2	6	6	2	2	85	142	4	6	4	4	4.5	1	1	1	1	1	3	5	5	3.85714	6	59.6154
366	1	27	24.5693	2	1	2	1	1	2	4	4	2	2	47	47	4	4	4	4	4	1	1	1	1	1	3	3	4.25	4.71429	7	93.2692
367	1	35	23.1481	2	1	4	1	3	2	4	4	2	2	22	36	3	4	3	3	3.25	1	1	1	1	1	3	4	4.5	4.07143	5.66667	79.8077
368	1	51	32.8938	4	1	3	1	2	2	3	2	2	1	56	47	4	5	4	4	4.25	1	1	1	1	1	3	4	3.75	3.21429	5.22222	90.3846
369	2	65	29.3848	3	1	3	1	2	3	3	3	2	2	34	34	4	4	4	4	4	1	1	1	1	1	3	2	4.5	2.92857	4.11111	52.8846
370	1	47	34.331	4	1	4	1	1	1	1	1	1	1	0	0	1	1	1	1	1	0	0	0	0	0	1	4	3.25	2.85714	1.44444	35.5769
371	2	46	22.1453	2	1	3	1	2	2	4	4	2	2	56	56	4	5	3	3	3.75	1	1	1	1	1	3	4	4	4.07143	5.44444	75
372	1	49	27.0416	3	2	2	1	3	3	6	6	2	2	82	108	6	6	6	6	6	1	1	1	1	1	3	5	5	4.28571	5.77778	77.8846
373	1	46	26.1493	3	1	3	1	2	3	5	5	2	2	54	54	4	4	4	4	4	1	1	1	1	1	3	4	4.5	4.35714	6.33333	89.4231
374	1	57	28.616	3	1	5	1	2	3	5	5	2	2	122	140	5	5	5	5	5	1	1	1	1	1	3	5	5	4.21429	5.55556	73.0769
375	2	41	25.6544	3	1	4	1	2	3	5	4	2	2	77	119	5	6	5	4	5	1	1	1	1	1	3	4	4.5	3.21429	6.55556	73.0769
376	1	55	24.2513	2	1	4	1	1	4	4	3	2	2	113	221	5	5	5	3	4.5	1	1	1	1	1	3	4	4.5	4.28571	6.33333	66.3462
377	2	25	20.5499	2	1	4	1	2	3	5	4	2	2	77	95	5	5	5	4	4.75	1	1	1	1	1	3	4	5	4.35714	7	95.1923
378	1	35	24.3767	2	1	4	1	2	3	2	3	1	2	76	114	2	2	3	4	2.75	0	0	1	1	0	2	4	4.5	4.07143	2.55556	71.1538
379	1	54	24.0213	2	1	4	1	2	3	5	5	2	2	112	137	5	5	5	5	5	1	1	1	1	1	3	3	4.5	2.28571	2.66667	59.6154
380	1	50	29.0548	3	2	3	2	3	1	4	4	2	2	34	46	4	4	3	3	3.5	1	1	1	1	1	3	5	5	4.07143	7	66.3462
381	1	52	28.6851	3	1	2	1	2	3	4	5	2	2	194	194	3	5	4	4	4	1	1	1	1	1	3	5	4	3.71429	5.33333	49.0385
382	1	41	28.0816	3	1	4	1	1	3	4	4	2	2	85	153	2	6	6	2	4	0	1	1	0	0	2	3	4	4	7	71.1538
383	2	64	38.3687	4	1	4	1	3	1	4	4	2	2	61	109	5	5	4	3	4.25	1	1	1	1	1	3	5	5	4.42857	7	86.5385
384	2	44	24.8016	2	2	3	1	2	3	4	4	2	2	112	112	3	4	4	3	3.5	1	1	1	1	1	3	4	4	4.14286	5.77778	70.1923
385	1	30	21.2953	2	1	3	1	2	1	3	1	2	1	26	129	2	4	3	1	2.5	0	1	1	0	0	2	4	4	4.71429	6.22222	61.5385
386	2	27	19.9573	2	2	4	1	3	3	5	4	2	2	212	212	5	6	5	4	5	1	1	1	1	1	3	4	4.25	3.35714	6.77778	96.1538
387	1	79	25.2595	3	1	4	1	2	3	6	6	2	2	112	102	5	6	5	5	5.25	1	1	1	1	1	3	2	4.25	4	3.11111	51.9231
388	2	64	23.7954	2	1	4	1	2	1	3	4	2	2	57	69	5	5	4	3	4.25	1	1	1	1	1	3	3	4	4.21429	6.33333	72.1154
389	1	71	25.2595	3	1	1	1	2	3	5	4	2	2	32	88	2	4	3	2	2.75	0	1	1	0	0	2	4	4.5	3.42857	5.55556	50.9615
390	1	61	22.46	2	2	3	1	3	3	5	5	2	2	117	117	5	6	5	5	5.25	1	1	1	1	1	3	5	4.75	4.92857	7	79.8077
391	2	31	20.4294	2	1	3	1	1	1	2	2	1	1	50	50	5	5	4	4	4.5	1	1	1	1	1	3	3	4	4.57143	5.33333	55.7692
392	2	58	25.5296	3	1	3	1	2	3	4	5	2	2	156	170	6	6	6	5	5.75	1	1	1	1	1	3	5	5	4.5	7	94.2308
393	2	20	18.2183	1	2	2	1	3	1	6	6	2	2	203	230	6	6	4	4	5	1	1	1	1	1	3	5	5	4.5	7	80.7692
394	1	60	21.5139	2	1	3	1	1	3	3	2	2	1	39	67	3	4	3	1	2.75	1	1	1	0	0	2	4	2.5	2.92857	5.33333	42.3077
395	1	57	25.3444	3	1	4	1	3	3	5	5	2	2	97	92	5	6	5	5	5.25	1	1	1	1	1	3	4	3.75	3.85714	5.33333	78.8462
396	2	49	23.939	2	1	3	1	1	3	6	6	2	2	72	113	4	5	4	4	4.25	1	1	1	1	1	3	3	3.25	3.57143	5.22222	80.7692
397	2	44	28.6801	3	1	3	1	3	3	4	1	2	1	21	107	4	4	4	1	3.25	1	1	1	0	0	2	4	4.5	4.42857	7	65.3846
398	1	26	25.2418	3	1	2	3	2	2	6	4	2	2	99	99	4	6	4	4	4.5	1	1	1	1	1	3	4	5	4.14286	6.33333	84.6154
399	1	57	25.6971	3	2	4	1	3	3	5	2	2	1	49	78	6	6	5	3	5	1	1	1	1	1	3	5	5	4.5	6.77778	85.5769
400	1	70	25.2493	3	2	1	1	1	3	1	6	1	2	9	14	1	1	1	1	1	0	0	0	0	0	1	5	5	3.57143	4	47.1154
401	1	49	22.9441	2	1	3	1	1	2	2	2	1	1	44	44	1	1	1	1	1	0	0	0	0	0	1	3	4	3.64286	3.88889	62.5
402	2	39	20.9877	2	1	4	1	1	3	6	4	2	2	212	230	6	6	5	4	5.25	1	1	1	1	1	3	4	4.5	3.14286	3	70.1923
403	1	45	23.1241	2	1	3	1	2	3	3	2	2	1	53	103	4	4	3	3	3.5	1	1	1	1	1	3	5	3.75	3.64286	4.66667	70.1923
404	1	54	24.4447	2	1	4	1	2	3	5	5	2	2	116	116	6	6	6	6	6	1	1	1	1	1	3	4	4.5	3.78571	7	52.8846
405	1	46	22.8571	2	2	1	1	1	1	4	6	2	2	3	23	6	6	6	5	5.75	1	1	1	1	1	3	5	4.25	3.64286	3.88889	31.7308
406	1	60	24.9135	2	2	3	1	2	3	5	5	2	2	49	49	5	5	5	5	5	1	1	1	1	1	3	4	4.5	4.5	4	77.8846
407	2	55	32.4074	4	2	4	1	1	3	6	6	2	2	73	96	6	6	6	6	6	1	1	1	1	1	3	5	5	4.71429	5.88889	51.9231
408	1	67	24.1633	2	1	4	1	3	3	2	1	1	1	45	74	5	6	6	4	5.25	1	1	1	1	1	3	5	3.75	4.07143	6.22222	81.7308
409	2	37	19.8141	2	2	4	1	2	1	3	2	2	1	44	68	4	4	3	3	3.5	1	1	1	1	1	3	3	3.25	3.71429	6.44444	60.5769
410	1	62	29.4029	3	2	4	1	3	1	4	4	2	2	34	48	4	5	4	4	4.25	1	1	1	1	1	3	5	4	4	4.55556	75.9615
411	1	51	23.5666	2	2	4	1	2	3	4	3	2	2	58	58	2	2	2	2	2	0	0	0	0	0	1	3	5	4.14286	3.33333	75
412	1	36	21.6296	2	1	1	1	2	3	6	6	2	2	188	230	6	6	6	5	5.75	1	1	1	1	1	3	3	5	3.92857	6.77778	77.8846
413	1	55	24.8356	2	2	1	1	1	4	6	6	2	2	48	51	1	1	1	1	1	0	0	0	0	0	1	2	1.5	3.21429	1.22222	40.3846
414	1	56	26.2346	3	1	3	1	1	1	1	1	1	1	6	6	1	1	1	1	1	0	0	0	0	0	1	3	2.75	3.71429	5.22222	69.2308
415	1	56	21.6066	2	2	3	1	1	3	4	4	2	2	112	121	4	4	4	4	4	1	1	1	1	1	3	5	4.5	4.42857	7	47.1154
416	1	52	30.6793	4	2	3	1	2	3	3	2	2	1	8	8	1	3	3	1	2	0	1	1	0	0	2	1	3.75	3.42857	5.66667	63.4615
417	1	36	26.8122	3	1	3	2	1	1	1	1	1	1	36	55	1	1	1	1	1	0	0	0	0	0	1	4	3.25	4.35714	7	46.1538
418	1	77	25.6896	3	1	4	1	3	3	5	4	2	2	29	61	5	6	5	4	5	1	1	1	1	1	3	4	4.75	3.71429	5.22222	75.9615
419	2	46	33.1504	4	1	4	1	2	4	4	2	2	1	45	45	4	4	4	3	3.75	1	1	1	1	1	3	4	4	4.64286	6.77778	78.8462
420	1	29	23.6003	2	2	3	1	1	2	3	2	2	1	35	73	4	5	4	2	3.75	1	1	1	0	0	2	4	3.75	4.14286	3.77778	56.7308
421	1	53	30.8642	4	2	3	1	2	3	5	5	2	2	109	108	5	5	5	5	5	1	1	1	1	1	3	3	4.5	4.42857	6.77778	72.1154
422	1	56	21.6049	2	2	4	1	2	3	1	1	1	1	51	128	3	4	4	1	3	1	1	1	0	0	2	4	4.75	3.85714	4.55556	71.1538
423	1	71	29.0253	3	2	3	1	3	3	4	4	2	2	11	17	4	5	5	3	4.25	1	1	1	1	1	3	5	4.25	4.21429	4.11111	73.0769
424	1	30	21.7982	2	1	1	1	2	3	4	5	2	2	91	106	1	1	1	1	1	0	0	0	0	0	1	3	2	3	4	57.6923
425	1	35	30.6148	4	1	1	1	2	3	3	3	2	2	72	99	3	3	3	3	3	1	1	1	1	1	3	3	3.25	2.35714	4	56.7308
426	1	21	22.014	2	1	2	1	2	2	5	4	2	2	162	157	6	6	6	6	6	1	1	1	1	1	3	2	4.25	4.21429	6.44444	81.7308
427	1	42	28.7197	3	1	5	1	2	3	5	5	2	2	77	74	3	4	4	4	3.75	1	1	1	1	1	3	3	1.5	4.28571	6.44444	55.7692
428	2	37	30.4218	4	1	3	1	3	3	4	4	2	2	193	193	4	4	4	4	4	1	1	1	1	1	3	4	5	4.64286	7	90.3846
429	1	68	26.5118	3	2	1	1	3	3	6	6	2	2	90	90	6	6	6	6	6	1	1	1	1	1	3	5	5	4.42857	7	73.0769
430	1	48	24.5156	2	1	1	1	3	3	1	1	1	1	3	3	4	5	4	2	3.75	1	1	1	0	0	2	2	3	2.85714	3.11111	60.5769
431	1	62	26.2773	3	2	4	1	2	2	6	6	2	2	138	138	6	6	6	6	6	1	1	1	1	1	3	3	4	4.71429	6.33333	74.0385
432	1	48	28.4571	3	2	5	1	2	3	5	5	2	2	216	189	5	5	5	5	5	1	1	1	1	1	3	5	4	3.28571	4.88889	64.4231
433	1	64	24.114	2	2	3	1	2	3	4	4	2	2	70	63	4	4	4	4	4	1	1	1	1	1	3	2	3.5	2.28571	1.88889	50
434	1	39	-9	#NULL!	1	5	1	1	1	2	2	1	1	32	32	2	2	2	2	2	0	0	0	0	0	1	4	4	3	6.33333	36.5385
435	1	44	23.7955	2	1	3	1	2	3	6	6	2	2	218	215	6	6	6	6	6	1	1	1	1	1	3	3	4.5	3.28571	2.77778	90.3846
436	1	43	25.4365	3	1	4	1	3	3	3	2	2	1	22	31	1	1	1	1	1	0	0	0	0	0	1	3	4.5	4.5	5.55556	54.8077
437	1	48	27.4691	3	2	3	1	2	2	4	1	2	1	28	41	5	5	5	2	4.25	1	1	1	0	0	2	5	4.75	4.57143	6	73.0769
438	1	57	25.8264	3	1	1	1	1	1	3	3	2	2	35	35	4	4	4	4	4	1	1	1	1	1	3	4	3	4.5	4.55556	33.6538
439	1	60	24.5351	2	1	3	1	3	3	4	4	2	2	55	125	4	4	4	3	3.75	1	1	1	1	1	3	4	4.5	2.85714	2.33333	69.2308
440	1	60	25.6173	3	2	4	1	2	3	6	6	2	2	188	188	5	6	5	4	5	1	1	1	1	1	3	5	5	4.5	7	86.5385
441	1	49	29.6296	3	1	4	1	2	2	5	5	2	2	74	71	5	5	4	4	4.5	1	1	1	1	1	3	3	4.5	4.42857	5.11111	55.7692
442	1	54	27.7647	3	1	4	1	2	3	4	3	2	2	37	46	4	4	4	4	4	1	1	1	1	1	3	4	5	4.28571	6.88889	67.3077
443	1	37	29.639	3	2	4	1	1	3	3	3	2	2	161	170	4	3	5	4	4	1	1	1	1	1	3	1	4.75	4.14286	5.88889	51.9231
444	1	47	33.2085	4	1	3	1	2	2	4	4	2	2	87	105	4	4	4	4	4	1	1	1	1	1	3	2	4	3.35714	3	49.0385
445	2	51	34.7222	4	1	4	1	2	3	3	3	2	2	13	18	3	4	3	3	3.25	1	1	1	1	1	3	5	3.75	3.42857	5	60.5769
446	2	20	21.2031	2	1	2	1	2	1	6	4	2	2	144	206	5	6	5	4	5	1	1	1	1	1	3	3	4	4.07143	6.22222	74.0385
447	1	29	24.3827	2	1	2	1	2	2	4	4	2	2	98	98	4	4	4	3	3.75	1	1	1	1	1	3	5	3	3.21429	2.77778	67.3077
448	2	20	20.4152	2	2	2	1	2	2	5	3	2	2	54	154	5	5	4	2	4	1	1	1	0	0	2	2	5	4.42857	6.66667	79.8077
449	1	31	22.9917	2	1	4	1	2	3	5	4	2	2	29	52	4	5	4	3	4	1	1	1	1	1	3	4	3.75	3.5	6.33333	82.6923
450	1	49	25.464	3	2	1	1	2	3	2	2	1	1	19	37	6	5	5	2	4.5	1	1	1	0	0	2	5	3.5	4.5	4.22222	42.3077
451	2	20	19.6072	2	2	2	1	2	1	4	4	2	2	119	119	6	6	4	4	5	1	1	1	1	1	3	5	4.75	4.14286	7	90.3846
452	1	33	22.9926	2	1	3	1	2	3	6	6	2	2	170	170	4	4	4	4	4	1	1	1	1	1	3	3	4	3.57143	7	71.1538
453	1	24	24.977	2	1	3	1	1	4	4	4	2	2	51	60	4	4	3	2	3.25	1	1	1	0	0	2	5	3.75	3.35714	5.77778	86.5385
454	2	20	21.2031	2	1	2	1	2	1	6	4	2	2	144	206	5	6	5	4	5	1	1	1	1	1	3	3	4	4.07143	6.22222	74.0385
455	1	41	27.7703	3	2	2	1	2	3	5	5	2	2	60	60	5	5	5	5	5	1	1	1	1	1	3	3	3.5	3.21429	5.66667	81.7308
456	1	19	24.6914	2	2	2	1	2	2	5	4	2	2	83	181	5	5	3	4	4.25	1	1	1	1	1	3	4	4.25	3.64286	5.88889	75.9615
457	1	23	23.775	2	1	3	1	2	1	4	2	2	1	35	101	4	1	4	4	3.25	1	0	1	1	0	2	4	3.5	2.5	3.66667	76.9231
458	1	20	23.8754	2	1	2	1	2	2	5	4	2	2	50	110	3	4	2	2	2.75	1	1	0	0	0	2	4	3.5	4.28571	6.22222	85.5769
459	1	29	25.9259	3	1	2	3	3	1	4	4	2	2	109	105	5	6	4	4	4.75	1	1	1	1	1	3	3	4.5	4.57143	6.44444	56.7308
460	2	55	28.0404	3	1	2	2	2	4	4	3	2	2	65	145	4	4	4	3	3.75	1	1	1	1	1	3	3	4	4.57143	6	70.1923
461	1	45	29.1941	3	1	2	1	3	3	4	4	2	2	184	184	5	5	5	5	5	1	1	1	1	1	3	4	5	2.85714	4	84.6154
462	2	48	22.7903	2	1	4	1	2	2	5	4	2	2	73	110	5	6	5	4	5	1	1	1	1	1	3	2	4.75	4.92857	7	83.6538
463	2	41	21.5139	2	1	3	3	2	3	5	5	2	2	230	230	4	4	4	4	4	1	1	1	1	1	3	3	5	4.5	7	80.7692
464	2	34	22.7583	2	1	3	1	2	3	5	5	2	2	100	100	5	5	5	5	5	1	1	1	1	1	3	5	3.5	3.35714	4.66667	68.2692
465	2	53	23.1084	2	2	3	1	2	3	6	6	2	2	107	125	6	6	6	6	6	1	1	1	1	1	3	4	5	4.64286	6.77778	80.7692
466	2	55	21.9363	2	2	4	1	2	1	6	6	2	2	230	230	6	6	6	6	6	1	1	1	1	1	3	5	5	4.85714	7	85.5769
467	2	40	20.9366	2	1	3	1	2	3	4	4	2	2	72	158	4	4	4	3	3.75	1	1	1	1	1	3	5	5	4.21429	6.55556	71.1538
468	2	29	25.4327	3	2	4	1	1	1	4	2	2	1	30	170	4	6	4	3	4.25	1	1	1	1	1	3	5	4.5	3.92857	6.22222	42.3077
469	2	29	23.3887	2	1	4	1	2	3	3	3	2	2	156	175	3	3	3	3	3	1	1	1	1	1	3	4	3.5	3.71429	7	71.1538
470	2	48	22.8395	2	1	4	1	3	3	2	2	1	1	79	153	3	4	3	3	3.25	1	1	1	1	1	3	2	4.25	4.57143	4.11111	68.2692
471	1	22	29.9383	3	1	2	1	2	2	3	3	2	2	49	54	4	4	3	3	3.5	1	1	1	1	1	3	3	2.75	3	3.88889	45.1923
472	2	39	17.1029	1	2	3	2	1	3	1	1	1	1	15	45	1	1	1	1	1	0	0	0	0	0	1	1	4.5	4.85714	6.55556	38.4615
473	2	39	44.9219	4	1	3	1	2	1	3	3	2	2	60	84	6	6	6	6	6	1	1	1	1	1	3	3	4.5	4.85714	6.22222	53.8462
474	2	37	21.6296	2	2	4	1	2	3	5	4	2	2	100	134	4	4	2	5	3.75	1	1	0	1	0	2	1	4.5	3.28571	6.11111	81.7308
475	2	32	19.3821	2	2	3	1	2	3	6	2	2	1	15	33	1	1	1	1	1	0	0	0	0	0	1	5	4.5	3.42857	4.66667	60.5769
476	2	32	22.0243	2	1	2	1	3	1	6	6	2	2	155	155	3	2	3	3	2.75	1	0	1	1	0	2	1	4	4.85714	6.44444	91.3462
477	2	33	30.0838	4	2	4	1	1	3	4	3	2	2	85	74	5	5	4	4	4.5	1	1	1	1	1	3	5	5	4.57143	6.44444	55.7692
478	2	31	27.2817	3	2	2	1	2	3	5	3	2	2	90	97	6	6	4	2	4.5	1	1	1	0	0	2	5	5	4.5	7	43.2692
479	2	38	25.1532	3	1	4	1	1	3	4	4	2	2	88	104	2	3	2	1	2	0	1	0	0	0	2	4	3	3.5	3.88889	58.6538
480	2	35	18.8092	2	1	4	1	2	3	2	1	1	1	9	42	2	2	1	1	1.5	0	0	0	0	0	1	4	4	3.14286	4.66667	62.5
481	2	37	20.1956	2	1	2	1	2	3	2	4	1	2	46	92	2	2	1	1	1.5	0	0	0	0	0	1	2	3	2.35714	3.88889	70.1923
482	2	35	31.1791	4	1	4	1	1	1	4	4	2	2	145	81	4	4	4	3	3.75	1	1	1	1	1	3	5	4.75	3.57143	4.11111	43.2692
483	2	22	23.1834	2	2	2	1	3	2	4	3	2	2	130	170	6	6	6	6	6	1	1	1	1	1	3	5	4.5	4.5	6.55556	81.7308
484	1	29	33.2085	4	1	2	1	1	2	6	6	2	2	76	96	6	6	6	6	6	1	1	1	1	1	3	4	4.25	4.5	5.66667	80.7692
485	2	32	23.5078	2	1	1	1	1	3	5	4	2	2	140	140	5	5	4	4	4.5	1	1	1	1	1	3	4	4	4.42857	5.66667	61.5385
486	1	33	20.3451	2	1	2	1	3	3	5	4	2	2	199	199	4	4	4	4	4	1	1	1	1	1	3	4	4.5	4.14286	7	75
487	1	21	19.3772	2	1	2	1	2	2	5	4	2	2	33	52	2	3	2	1	2	0	1	0	0	0	2	4	3.25	3.92857	4.22222	61.5385
488	2	23	22.2291	2	1	3	1	1	1	2	2	1	1	105	105	2	2	2	2	2	0	0	0	0	0	1	4	5	4.28571	5.88889	68.2692
489	2	17	18.132	1	2	5	1	2	4	3	3	2	2	59	68	1	1	1	1	1	0	0	0	0	0	1	3	4.5	4.28571	7	88.4615
490	2	16	18.8268	2	1	1	1	2	4	5	5	2	2	103	144	3	6	3	1	3.25	1	1	1	0	0	2	3	4.5	3.35714	5.22222	73.0769
491	2	26	23.03	2	1	3	1	1	2	1	1	1	1	6	24	1	1	1	1	1	0	0	0	0	0	1	1	3.75	3.5	6.55556	32.6923
492	2	24	21.3107	2	1	3	1	2	1	4	2	2	1	27	89	4	4	4	2	3.5	1	1	1	0	0	2	4	4.25	4.5	5.33333	71.1538
493	2	27	20.202	2	2	4	1	3	1	5	4	2	2	86	95	4	6	4	3	4.25	1	1	1	1	1	3	3	4.5	4.5	5.33333	70.1923
494	2	22	17.8465	1	2	2	1	1	1	2	2	1	1	20	34	2	4	2	2	2.5	0	1	0	0	0	2	4	4	3.78571	3.88889	40.3846
495	2	21	25.6896	3	1	2	1	3	1	2	2	1	1	109	118	2	2	2	2	2	0	0	0	0	0	1	5	3.75	4.57143	7	49.0385
496	2	37	30.9304	4	1	4	1	2	1	6	6	2	2	92	92	6	6	6	6	6	1	1	1	1	1	3	4	4.5	3.85714	6.11111	58.6538
497	2	49	23.8087	2	2	3	1	3	3	5	4	2	2	141	132	5	5	4	4	4.5	1	1	1	1	1	3	4	4.5	4.28571	5.77778	84.6154
498	2	22	20.9566	2	2	3	1	1	1	4	4	2	2	111	111	4	6	4	3	4.25	1	1	1	1	1	3	4	4.75	4.57143	7	68.2692
499	2	18	20.4382	2	2	1	1	2	1	5	4	2	2	67	122	5	5	5	4	4.75	1	1	1	1	1	3	5	3.5	3.28571	6.44444	80.7692
500	2	25	25.5102	3	1	3	1	2	1	4	4	2	2	75	80	4	5	4	4	4.25	1	1	1	1	1	3	3	3.5	4	6.11111	76.9231
501	1	24	17.6745	1	1	3	1	2	1	1	1	1	1	73	151	2	4	1	1	2	0	1	0	0	0	2	4	4.25	4.28571	6.44444	80.7692
502	1	20	18.4013	1	2	2	1	3	2	3	1	2	1	62	116	1	2	1	1	1.25	0	0	0	0	0	1	4	3.75	3.57143	5.33333	77.8846
503	2	37	24.858	2	1	3	1	2	2	5	5	2	2	122	127	4	4	4	3	3.75	1	1	1	1	1	3	3	4	3.85714	6.44444	75
504	2	31	26.3329	3	2	3	1	2	3	4	4	2	2	36	60	3	3	3	3	3	1	1	1	1	1	3	1	4	4	5.77778	60.5769
505	2	45	26.2917	3	1	4	1	2	2	6	4	2	2	39	96	5	6	5	4	5	1	1	1	1	1	3	4	3.25	4.35714	5.66667	76.9231
506	2	39	18.0662	1	1	4	1	3	3	2	2	1	1	20	131	4	6	4	2	4	1	1	1	0	0	2	2	3	3.07143	6.44444	73.0769
507	2	30	23.4509	2	1	3	1	1	2	2	1	1	1	6	31	1	1	1	1	1	0	0	0	0	0	1	1	3	4.14286	5.66667	37.5
508	1	32	23.9912	2	1	3	3	3	3	4	4	2	2	89	107	4	4	4	4	4	1	1	1	1	1	3	4	4.5	3.28571	3.66667	81.7308
509	2	33	20.2449	2	2	3	1	2	3	4	4	2	2	152	186	4	4	2	2	3	1	1	0	0	0	2	4	3.75	4	6.22222	75
510	2	57	22.0317	2	1	4	1	2	4	4	3	2	2	46	46	5	6	6	5	5.5	1	1	1	1	1	3	4	4.75	3.92857	6.33333	81.7308
511	2	33	18.2868	1	1	4	1	2	4	5	4	2	2	77	112	4	4	3	2	3.25	1	1	1	0	0	2	4	4	3.21429	3.55556	66.3462
512	2	18	17.6114	1	1	1	1	2	1	4	4	2	2	156	182	4	4	4	4	4	1	1	1	1	1	3	3	4.75	4	7	76.9231
513	2	32	22.8931	2	1	3	1	1	3	2	1	1	1	17	46	3	1	1	1	1.5	1	0	0	0	0	2	5	3.25	4.42857	6.55556	44.2308
514	2	24	23.4375	2	2	4	1	1	1	4	4	2	2	167	175	5	4	5	4	4.5	1	1	1	1	1	3	4	4.5	4.42857	7	86.5385
515	2	26	19.257	2	2	4	1	2	2	3	3	2	2	116	106	4	5	4	3	4	1	1	1	1	1	3	5	4.5	4.21429	6.55556	63.4615
516	2	29	20.898	2	1	3	1	2	2	5	4	2	2	65	65	3	4	4	3	3.5	1	1	1	1	1	3	5	3.75	4.5	4	71.1538
517	2	40	23.1206	2	1	3	1	1	3	5	4	2	2	73	111	5	5	4	4	4.5	1	1	1	1	1	3	4	4.5	4.64286	7	75
518	2	32	22.0386	2	2	3	1	2	3	6	4	2	2	48	111	1	2	2	1	1.5	0	0	0	0	0	1	3	3.75	3.28571	4	52.8846
519	1	18	22.8374	2	2	1	1	1	1	5	4	2	2	101	173	5	6	5	4	5	1	1	1	1	1	3	3	4.5	4.35714	5.66667	56.7308
520	2	44	22.3757	2	1	4	1	3	2	5	5	2	2	85	85	5	4	5	5	4.75	1	1	1	1	1	3	4	4.25	4.5	6.66667	75
521	2	40	23.03	2	2	3	1	2	3	4	3	2	2	87	113	4	4	3	3	3.5	1	1	1	1	1	3	3	5	3.07143	6.66667	78.8462
522	2	29	20.3383	2	1	3	1	3	3	4	3	2	2	122	158	5	5	4	4	4.5	1	1	1	1	1	3	5	5	4.71429	7	74.0385
523	2	34	19.79	2	1	4	1	2	1	4	4	2	2	77	91	1	1	1	1	1	0	0	0	0	0	1	2	4.25	3.35714	3.88889	54.8077
524	2	31	24.1633	2	1	3	1	2	3	5	3	2	2	48	104	3	3	3	3	3	1	1	1	1	1	3	3	4.25	3.64286	3	61.5385
525	2	40	44.6163	4	2	4	1	1	3	3	2	2	1	8	8	2	2	2	1	1.75	0	0	0	0	0	1	5	2.75	3.21429	3.88889	75
526	2	34	20.7157	2	1	3	1	1	1	3	3	2	2	57	85	3	3	3	2	2.75	1	1	1	0	0	2	4	4	3.42857	5.88889	52.8846
527	2	37	22.8329	2	1	4	1	1	2	3	3	2	2	37	93	4	5	5	4	4.5	1	1	1	1	1	3	3	4	3.85714	2.11111	30.7692
528	2	31	24.977	2	1	3	1	3	3	5	4	2	2	86	86	4	5	4	4	4.25	1	1	1	1	1	3	5	3.5	2.35714	5.44444	78.8462
529	2	36	20.3074	2	1	4	1	2	3	3	3	2	2	49	52	3	3	3	3	3	1	1	1	1	1	3	4	4	4.5	5.66667	43.2692
530	2	21	17.7154	1	1	2	1	2	2	1	1	1	1	15	80	2	4	2	1	2.25	0	1	0	0	0	2	5	3.5	4.21429	3.66667	52.8846
531	2	36	19.3772	2	2	3	1	2	3	2	1	1	1	17	3	2	4	2	1	2.25	0	1	0	0	0	2	4	3.75	3.85714	5.66667	48.0769
532	2	29	29.6665	3	1	3	1	2	2	3	3	2	2	8	8	2	2	1	1	1.5	0	0	0	0	0	1	5	4.25	4	6.66667	71.1538
533	2	28	17.7832	1	1	3	1	1	2	1	1	1	1	38	63	3	4	2	2	2.75	1	1	0	0	0	2	2	3	3.5	6.22222	52.8846
534	2	34	18.5185	2	1	3	1	2	1	4	3	2	2	39	53	4	4	4	3	3.75	1	1	1	1	1	3	3	4.5	3.07143	3.88889	49.0385
535	2	28	20.7031	2	1	3	1	2	1	4	4	2	2	78	87	3	2	4	4	3.25	1	0	1	1	0	2	4	5	4.35714	5.33333	48.0769
536	2	20	22.6757	2	1	2	1	2	1	4	3	2	2	40	65	4	4	4	2	3.5	1	1	1	0	0	2	4	3.75	3.35714	3.55556	72.1154
537	2	23	20.2632	2	1	3	1	3	2	4	4	2	2	35	65	3	4	1	1	2.25	1	1	0	0	0	2	2	4.5	4.64286	6	80.7692
539	2	39	19.7055	2	1	1	3	1	1	4	1	2	1	81	184	3	4	3	3	3.25	1	1	1	1	1	3	5	4	3.71429	6.11111	68.2692
540	2	32	23.1206	2	2	1	1	1	4	1	1	1	1	0	0	1	1	1	1	1	0	0	0	0	0	1	1	4.25	4.5	2	22.1154
541	2	18	23.8751	2	1	1	1	2	4	3	3	2	2	117	189	4	5	3	3	3.75	1	1	1	1	1	3	5	4	4.07143	5.88889	70.1923
542	2	17	21.3786	2	1	1	1	3	4	5	2	2	1	31	47	4	5	3	2	3.5	1	1	1	0	0	2	4	4.5	4.14286	6.33333	79.8077
543	2	36	29.4029	3	1	3	2	1	2	4	1	2	1	5	100	3	2	3	6	3.5	1	0	1	1	0	2	2	3.25	4.42857	7	34.6154
544	2	17	25.0399	3	2	1	1	1	4	2	1	1	1	30	106	4	4	3	2	3.25	1	1	1	0	0	2	5	5	4.42857	6.33333	34.6154
545	2	34	23.4075	2	1	4	1	1	3	4	3	2	2	76	107	4	5	4	3	4	1	1	1	1	1	3	4	4.5	4.28571	7	65.3846
546	1	41	31.8844	4	2	3	1	2	3	3	2	2	1	144	170	4	5	4	3	4	1	1	1	1	1	3	5	5	4.5	5.66667	76.9231
547	1	42	22.7244	2	1	3	1	2	3	3	2	2	1	58	104	2	3	2	2	2.25	0	1	0	0	0	2	4	3.75	4.07143	6.22222	54.8077
548	1	45	20.5151	2	2	4	1	2	3	4	3	2	2	89	106	4	5	4	4	4.25	1	1	1	1	1	3	5	4.25	4.21429	5.88889	73.0769
549	2	39	19.6752	2	2	3	1	1	3	1	1	1	1	0	0	3	5	5	3	4	1	1	1	1	1	3	3	2	2.28571	2.22222	47.1154
550	2	29	19.8839	2	1	4	1	2	2	4	3	2	2	36	95	4	4	4	3	3.75	1	1	1	1	1	3	3	4	4.35714	6.44444	78.8462
551	2	18	22.6757	2	2	2	1	1	1	4	3	2	2	113	156	6	6	6	5	5.75	1	1	1	1	1	3	5	3.75	4.07143	2.55556	36.5385
552	2	25	21.5139	2	1	3	1	2	3	4	3	2	2	112	121	3	4	4	3	3.5	1	1	1	1	1	3	2	4.25	3.92857	5.88889	61.5385
553	2	35	21.7993	2	1	3	1	2	4	5	4	2	2	150	203	4	5	5	3	4.25	1	1	1	1	1	3	3	5	4.64286	6.77778	88.4615
554	2	39	34.2058	4	1	3	1	2	3	4	4	2	2	65	75	5	5	4	4	4.5	1	1	1	1	1	3	4	4	4.07143	5.22222	63.4615
555	1	39	26.5957	3	1	4	1	2	3	2	2	1	1	20	25	2	2	2	2	2	0	0	0	0	0	1	4	4	3.14286	5.55556	71.1538
556	2	23	19.0677	2	2	3	1	3	1	6	4	2	2	35	49	6	6	6	4	5.5	1	1	1	1	1	3	4	4.5	3.64286	7	75.9615
557	2	31	18.8189	2	1	3	1	1	3	5	4	2	2	49	70	1	1	1	1	1	0	0	0	0	0	1	4	4.5	4.57143	5.77778	71.1538
558	2	24	20.7612	2	2	3	1	3	2	4	4	2	2	161	149	4	6	4	3	4.25	1	1	1	1	1	3	5	4.5	4.14286	7	73.0769
559	2	26	18.3655	1	1	4	1	2	2	3	3	2	2	133	142	3	3	3	3	3	1	1	1	1	1	3	3	5	4.42857	7	71.1538
560	1	35	25.8546	3	1	3	1	2	3	4	4	2	2	85	100	4	5	4	3	4	1	1	1	1	1	3	4	4.5	2.78571	3	78.8462
561	2	21	20.0617	2	2	2	1	2	2	2	1	1	1	105	166	3	4	2	1	2.5	1	1	0	0	0	2	4	4.5	3.28571	5.11111	61.5385
562	2	24	33.4622	4	1	3	1	1	1	3	1	2	1	73	203	1	5	1	1	2	0	1	0	0	0	2	5	2.75	2.92857	5.33333	50.9615
563	2	19	24.6094	2	1	2	1	2	2	3	2	2	1	93	138	2	2	1	1	1.5	0	0	0	0	0	1	2	4.25	3.64286	5.77778	72.1154
564	1	31	25.8264	3	2	1	3	1	1	6	5	2	2	227	230	5	6	5	5	5.25	1	1	1	1	1	3	3	5	3.92857	7	71.1538
565	2	28	26.3656	3	1	2	1	2	1	3	2	2	1	26	34	2	3	2	1	2	0	1	0	0	0	2	4	3.75	3.21429	3.55556	64.4231
566	2	34	54.2526	4	2	4	1	1	3	6	3	2	2	30	35	5	5	5	3	4.5	1	1	1	1	1	3	3	4.5	3.92857	6.55556	36.5385
567	2	32	25.6055	3	1	4	1	2	2	4	3	2	2	30	30	1	3	1	1	1.5	0	1	0	0	0	2	2	4.5	4.28571	2.22222	54.8077
568	2	42	19.8141	2	2	3	1	3	3	3	1	2	1	24	24	1	1	1	1	1	0	0	0	0	0	1	4	3.5	4.35714	6	81.7308
569	2	37	23.03	2	1	4	1	1	4	2	1	1	1	0	23	3	4	2	1	2.5	1	1	0	0	0	2	2	2.5	2.85714	4	68.2692
570	2	69	32.2979	4	1	3	1	2	1	5	2	2	1	32	40	3	5	2	1	2.75	1	1	0	0	0	2	2	5	3.57143	5.44444	64.4231
571	2	50	38.6675	4	1	3	1	2	3	3	3	2	2	107	107	3	3	3	3	3	1	1	1	1	1	3	2	4	4.64286	4	66.3462
572	2	29	19.6283	2	2	4	1	2	3	4	4	2	2	45	54	4	4	4	3	3.75	1	1	1	1	1	3	5	3.75	3.78571	5.66667	76.9231
573	2	28	21.7784	2	1	3	2	2	1	5	5	2	2	154	201	5	5	4	4	4.5	1	1	1	1	1	3	4	3.75	3.5	6.33333	79.8077
574	2	48	21.3039	2	1	3	1	2	3	1	1	1	1	51	51	1	1	1	1	1	0	0	0	0	0	1	4	4	3.5	7	51.9231
575	1	21	22.1916	2	2	2	2	2	1	6	6	2	2	212	158	5	6	6	6	5.75	1	1	1	1	1	3	5	5	4.57143	6.88889	77.8846
576	2	26	26.7698	3	1	3	1	1	4	4	3	2	2	92	154	3	4	3	1	2.75	1	1	1	0	0	2	4	4.5	3.85714	6.33333	78.8462
577	2	35	23.939	2	1	4	1	3	3	2	2	1	1	120	111	4	5	3	2	3.5	1	1	1	0	0	2	5	4.75	4.21429	4.11111	72.1154
578	2	28	21.1553	2	1	3	1	2	3	5	5	2	2	75	79	5	5	5	4	4.75	1	1	1	1	1	3	4	4	4.21429	6.66667	77.8846
579	1	31	25.7117	3	2	1	3	2	3	1	3	1	2	121	101	4	4	4	4	4	1	1	1	1	1	3	1	4.5	2.28571	2	44.2308
580	2	31	38.767	4	2	4	1	2	4	3	3	2	2	88	87	4	5	4	3	4	1	1	1	1	1	3	4	3.25	3.28571	7	92.3077
581	1	49	34.1986	4	2	3	1	2	3	2	2	1	1	102	120	4	4	4	3	3.75	1	1	1	1	1	3	5	5	3.07143	5.22222	80.7692
582	1	30	21.2585	2	1	3	1	2	3	4	3	2	2	157	184	4	5	4	3	4	1	1	1	1	1	3	5	4.75	4.71429	7	68.2692
583	2	53	25.6369	3	2	4	1	2	3	6	6	2	2	92	100	6	6	6	6	6	1	1	1	1	1	3	4	4.5	4.5	4.22222	70.1923
584	2	47	25.0995	3	1	3	1	2	3	2	2	1	1	52	43	3	4	3	3	3.25	1	1	1	1	1	3	3	3.75	2.92857	3	58.6538
585	2	30	21.0962	2	1	3	1	3	3	5	5	2	2	110	110	5	5	5	5	5	1	1	1	1	1	3	3	3	2.14286	2	69.2308
586	1	37	30.9304	4	2	5	1	3	3	4	4	2	2	102	102	4	4	4	4	4	1	1	1	1	1	3	5	5	3.28571	6	69.2308
587	1	27	26.2966	3	1	3	1	2	1	4	3	2	2	20	23	4	4	3	2	3.25	1	1	1	0	0	2	3	2.75	2.78571	4.77778	89.4231
588	1	28	29.7265	3	1	3	1	2	3	4	4	2	2	90	86	3	3	3	3	3	1	1	1	1	1	3	3	3.75	3.78571	6.33333	73.0769
589	1	24	17.11	1	1	3	3	2	1	5	5	2	2	107	130	5	5	5	4	4.75	1	1	1	1	1	3	1	4.25	3.35714	4	63.4615
590	2	17	18.6122	2	2	2	1	2	4	5	6	2	2	102	148	6	6	6	6	6	1	1	1	1	1	3	5	5	4.35714	4	49.0385
591	2	46	24.6548	2	2	4	1	2	3	4	4	2	2	168	177	4	4	4	4	4	1	1	1	1	1	3	5	4.75	4.92857	6.88889	82.6923
592	2	25	26.4236	3	1	1	1	2	3	1	2	1	1	16	69	1	2	2	1	1.5	0	0	0	0	0	1	1	2	2.07143	2.77778	27.8846
593	2	43	27.7323	3	2	3	1	3	3	4	4	2	2	110	212	4	4	4	4	4	1	1	1	1	1	3	5	4.5	3.35714	5.66667	62.5
594	2	56	20.2449	2	1	4	1	2	3	5	5	2	2	156	197	4	5	4	3	4	1	1	1	1	1	3	4	4.5	5	7	88.4615
595	1	27	26.8809	3	2	3	1	3	3	4	6	2	2	101	181	3	3	3	3	3	1	1	1	1	1	3	5	5	4.42857	5.33333	69.2308
596	2	33	23.03	2	1	3	1	2	3	5	2	2	1	56	135	6	6	4	4	5	1	1	1	1	1	3	4	4.5	4.5	6.88889	74.0385
597	2	51	33.218	4	2	5	3	2	3	3	3	2	2	34	48	2	5	5	2	3.5	0	1	1	0	0	2	5	5	3.71429	7	60.5769
598	2	19	20.1956	2	2	2	3	2	2	2	4	1	2	55	102	2	2	2	2	2	0	0	0	0	0	1	3	3.25	3	4.77778	70.1923
599	2	61	30.1038	4	1	3	1	2	3	4	3	2	2	53	86	4	5	4	3	4	1	1	1	1	1	3	5	4.5	4.42857	6.55556	62.5
600	2	42	30.4687	4	1	1	1	2	3	2	2	1	1	11	3	2	2	2	2	2	0	0	0	0	0	1	4	2	3	2	47.1154
601	2	39	27.6398	3	1	3	1	1	3	4	4	2	2	61	78	4	5	3	3	3.75	1	1	1	1	1	3	4	4	3.21429	3.55556	72.1154
602	2	28	23.0469	2	1	3	1	2	2	3	2	2	1	142	142	2	5	3	2	3	0	1	1	0	0	2	3	4.5	4.64286	6.33333	76.9231
603	2	34	21.9671	2	2	1	1	2	3	2	2	1	1	39	65	1	2	2	1	1.5	0	0	0	0	0	1	4	5	3.85714	6.77778	76.9231
604	2	28	21.4619	2	1	3	1	1	3	1	1	1	1	0	55	2	3	3	1	2.25	0	1	1	0	0	2	4	2.75	3.42857	4.88889	38.4615
605	2	36	30.0408	4	2	4	1	2	3	3	3	2	2	127	132	4	4	4	4	4	1	1	1	1	1	3	2	4.5	3	4	57.6923
606	1	58	31.6991	4	2	4	1	3	3	6	6	2	2	36	36	6	6	6	6	6	1	1	1	1	1	3	4	4.5	3.92857	6.11111	75
607	2	47	29.7442	3	1	3	1	2	3	4	3	2	2	47	58	4	6	4	3	4.25	1	1	1	1	1	3	4	5	4.07143	6.44444	75.9615
608	2	28	18.424	1	1	3	3	2	2	3	2	2	1	60	69	3	3	3	3	3	1	1	1	1	1	3	1	3.75	4.42857	7	70.1923
609	2	60	24.8016	2	1	4	1	2	3	3	4	2	2	89	100	5	6	5	4	5	1	1	1	1	1	3	4	4	4.5	6.11111	75.9615
610	1	50	32.112	4	1	5	1	2	3	3	4	2	2	85	85	4	4	4	4	4	1	1	1	1	1	3	5	3.5	3.42857	7	54.8077
611	2	44	20.1956	2	2	3	1	2	2	5	5	2	2	143	138	2	4	2	1	2.25	0	1	0	0	0	2	4	3.75	3	5.55556	64.4231
612	2	63	41.956	4	2	3	1	2	3	4	5	2	2	25	34	5	5	5	5	5	1	1	1	1	1	3	5	5	3.85714	6.11111	40.3846
613	2	27	24.7721	2	1	4	1	1	1	4	4	2	2	85	119	4	4	4	4	4	1	1	1	1	1	3	4	3.75	4.14286	6	57.6923
614	1	57	31.1207	4	2	3	1	2	2	4	4	2	2	85	85	3	4	4	3	3.5	1	1	1	1	1	3	5	5	3.85714	7	59.6154
615	2	19	20.7008	2	2	2	1	2	1	5	5	2	2	146	186	5	5	5	5	5	1	1	1	1	1	3	3	4.75	3.21429	6.22222	58.6538
616	2	47	35.5999	4	2	1	1	2	3	3	3	2	2	68	80	1	2	4	1	2	0	0	1	0	0	2	5	4	4.14286	6.44444	68.2692
617	2	25	22.7583	2	2	3	1	2	3	2	2	1	1	121	158	5	6	3	3	4.25	1	1	1	1	1	3	5	4.25	4.71429	7	65.3846
618	2	26	18.424	1	1	3	1	2	3	2	2	1	1	54	59	5	5	5	4	4.75	1	1	1	1	1	3	5	4.75	3.28571	6	74.0385
619	1	49	37.461	4	2	3	1	2	1	2	1	1	1	28	70	1	1	1	1	1	0	0	0	0	0	1	4	3.75	4.5	6.33333	59.6154
620	2	60	21.6128	2	2	3	1	2	3	4	3	2	2	70	111	3	6	4	3	4	1	1	1	1	1	3	4	4.5	4.21429	5.55556	64.4231
621	2	28	20.0796	2	1	3	1	3	3	3	1	2	1	17	68	1	4	1	1	1.75	0	1	0	0	0	2	3	3.25	3.14286	4	55.7692
622	2	25	22.7244	2	1	4	3	3	2	4	4	2	2	53	76	4	4	4	4	4	1	1	1	1	1	3	4	3.75	3.64286	7	90.3846
623	2	51	22.7732	2	2	3	1	2	3	5	4	2	2	15	15	5	5	4	4	4.5	1	1	1	1	1	3	5	3.75	3.07143	4	67.3077
624	2	34	18.5901	2	1	3	1	2	1	4	4	2	2	19	37	4	4	4	4	4	1	1	1	1	1	3	4	5	4.28571	5.44444	76.9231
625	2	29	29.0318	3	2	3	1	2	3	3	3	2	2	85	76	3	3	3	3	3	1	1	1	1	1	3	5	4	1.78571	3.33333	75
626	1	27	25.6173	3	1	3	1	2	2	5	4	2	2	116	189	2	2	1	1	1.5	0	0	0	0	0	1	5	4.25	2.07143	2.22222	80.7692
627	2	34	19.3698	2	1	3	1	1	2	4	4	2	2	42	42	1	1	1	1	1	0	0	0	0	0	1	2	4	4.57143	6.88889	75
628	2	29	20.984	2	1	3	1	2	3	1	1	1	1	30	30	1	1	1	1	1	0	0	0	0	0	1	4	3.5	3.57143	4.22222	70.1923
629	2	36	22.2041	2	2	4	1	2	3	3	3	2	2	110	100	4	5	4	4	4.25	1	1	1	1	1	3	2	4.25	3.35714	6.22222	76.9231
630	2	41	25.462	3	2	3	1	2	2	2	1	1	1	28	37	1	2	1	1	1.25	0	0	0	0	0	1	4	4	3.64286	6	83.6538
631	2	28	21.3039	2	2	3	3	1	1	4	4	2	2	99	153	4	5	4	4	4.25	1	1	1	1	1	3	5	4.5	4.07143	6.88889	74.0385
632	2	28	27.6095	3	1	3	3	2	3	3	2	2	1	34	43	3	3	2	2	2.5	1	1	0	0	0	2	4	3	2.5	5.77778	80.7692
633	2	27	32.5964	4	1	4	1	3	4	4	4	2	2	39	39	4	4	4	4	4	1	1	1	1	1	3	4	4.5	3.92857	6.22222	66.3462
634	2	36	21.6128	2	1	3	1	2	2	4	3	2	2	96	128	4	3	4	4	3.75	1	1	1	1	1	3	4	4.5	4.28571	7	81.7308
635	2	46	41.5225	4	2	3	1	2	3	1	1	1	1	0	0	1	1	1	1	1	0	0	0	0	0	1	5	4.5	3.85714	6.11111	63.4615
636	2	26	19.721	2	1	3	1	2	3	6	2	2	1	110	110	1	1	1	1	1	0	0	0	0	0	1	2	4	4.42857	5.88889	71.1538
637	2	30	23.1405	2	1	3	1	2	3	4	4	2	2	42	42	4	4	3	3	3.5	1	1	1	1	1	3	4	5	4.78571	6.66667	71.1538
638	2	28	19.721	2	1	4	1	3	3	6	6	2	2	230	230	4	5	4	4	4.25	1	1	1	1	1	3	2	4.5	4	7	94.2308
639	2	41	24.3911	2	2	3	1	2	3	1	1	1	1	0	12	1	1	1	1	1	0	0	0	0	0	1	5	4.25	2.85714	4.66667	77.8846
640	2	29	20.9572	2	2	1	1	1	3	4	2	2	1	77	122	4	4	2	1	2.75	1	1	0	0	0	2	2	4	3.14286	3	61.5385
641	1	24	24.8163	2	2	3	1	2	3	2	6	1	2	52	114	1	1	1	1	1	0	0	0	0	0	1	1	2.25	2	2.44444	65.3846
642	2	28	22.5981	2	1	4	1	2	4	4	4	2	2	48	87	4	4	4	4	4	1	1	1	1	1	3	4	4.25	3.35714	5.22222	86.5385
643	1	26	23.8227	2	1	3	1	2	2	4	2	2	1	77	110	4	4	4	2	3.5	1	1	1	0	0	2	3	2.75	2.78571	3.44444	51.9231
644	2	48	23.2335	2	2	5	1	1	3	4	4	2	2	170	170	5	5	5	4	4.75	1	1	1	1	1	3	5	3.75	4.42857	6.88889	69.2308
645	1	23	24.8591	2	2	1	1	2	2	5	5	2	2	121	97	5	5	5	5	5	1	1	1	1	1	3	4	4.5	4.64286	3.88889	47.1154
646	1	32	19.5918	2	2	5	3	2	1	4	3	2	2	68	88	4	4	3	3	3.5	1	1	1	1	1	3	2	4.5	4.64286	5.33333	67.3077
647	2	30	19.1571	2	1	1	1	2	3	2	2	1	1	12	15	2	2	2	1	1.75	0	0	0	0	0	1	4	3.5	2.28571	6.11111	60.5769
648	2	31	26.1286	3	1	3	1	3	2	4	4	2	2	42	101	4	4	4	3	3.75	1	1	1	1	1	3	5	4.25	3.64286	2.88889	57.6923
649	1	48	27.31	3	1	1	1	2	1	4	4	2	2	139	164	4	4	4	4	4	1	1	1	1	1	3	5	5	5	7	84.6154
650	1	24	29.321	3	1	1	3	3	3	5	4	2	2	174	225	6	6	6	5	5.75	1	1	1	1	1	3	3	3.5	5	7	94.2308
651	2	47	27.6361	3	2	1	1	1	3	3	3	2	2	45	47	5	6	5	4	5	1	1	1	1	1	3	3	3.75	4.14286	6.33333	49.0385
652	2	28	22.9591	2	2	3	1	2	2	1	1	1	1	50	70	4	4	3	3	3.5	1	1	1	1	1	3	5	4	2.28571	3	40.3846
653	2	28	23.4375	2	1	3	3	2	3	4	4	2	2	130	155	1	1	2	3	1.75	0	0	0	1	0	2	4	4.5	3.78571	5.55556	78.8462
654	2	28	23.5883	2	1	3	1	2	4	4	4	2	2	90	90	4	4	4	4	4	1	1	1	1	1	3	4	3.75	4.07143	7	54.8077
655	2	19	21.3578	2	2	2	1	2	1	2	2	1	1	60	70	1	1	1	1	1	0	0	0	0	0	1	5	4.5	4.64286	6.77778	88.4615
656	1	31	27.4717	3	1	2	1	2	2	5	3	2	2	67	124	5	5	2	2	3.5	1	1	0	0	0	2	0	3.75	4.35714	7	59.6154
657	2	25	23.7954	2	2	1	1	1	3	1	3	1	2	0	0	1	2	1	1	1.25	0	0	0	0	0	1	5	1	2.42857	2.55556	44.2308
658	2	39	22.3081	2	1	4	1	2	3	2	1	1	1	34	34	3	4	3	2	3	1	1	1	0	0	2	4	3.5	4.14286	6.77778	74.0385
659	2	43	27.0051	3	2	3	1	3	4	3	2	2	1	11	28	2	3	2	1	2	0	1	0	0	0	2	4	4.5	3.07143	7	68.2692
660	2	55	35.9963	4	1	1	1	2	3	5	5	2	2	114	114	5	5	5	5	5	1	1	1	1	1	3	3	4.5	4.78571	6.44444	72.1154
661	2	29	19.3772	2	1	3	1	1	3	2	1	1	1	121	132	2	1	4	4	2.75	0	0	1	1	0	2	1	4.5	3.35714	4	75.9615
662	1	37	25.42	3	1	1	1	2	3	5	5	2	2	35	40	3	5	4	2	3.5	1	1	1	0	0	2	2	3.75	3.21429	4.55556	59.6154
663	1	36	25.6612	3	1	3	3	2	3	5	4	2	2	137	152	1	2	1	2	1.5	0	0	0	0	0	1	5	5	3.85714	6.22222	80.7692
664	2	39	28.125	3	1	1	3	2	3	1	1	1	1	109	130	4	6	2	2	3.5	1	1	0	0	0	2	4	5	4.28571	5.55556	83.6538
665	2	29	21.9525	2	1	3	3	3	4	3	2	2	1	88	110	3	3	3	3	3	1	1	1	1	1	3	3	3.25	3.07143	5.44444	68.2692
666	2	25	20.4382	2	2	3	1	2	2	4	4	2	2	194	191	4	4	4	4	4	1	1	1	1	1	3	5	4.5	3.92857	4	80.7692
667	2	26	21.4844	2	1	4	1	1	2	3	3	2	2	19	49	4	4	1	1	2.5	1	1	0	0	0	2	4	4.25	3.42857	4.66667	68.2692
668	1	22	24.1517	2	1	3	1	2	1	4	6	2	2	119	104	6	6	4	4	5	1	1	1	1	1	3	3	4.5	4.42857	7	74.0385
669	2	31	21.2245	2	2	4	1	2	3	3	4	2	2	35	30	4	6	5	3	4.5	1	1	1	1	1	3	4	2.5	2.85714	6	79.8077
670	2	36	21.5139	2	1	4	1	2	3	5	5	2	2	169	197	2	3	2	2	2.25	0	1	0	0	0	2	2	4.5	4.28571	3	79.8077
671	2	49	21.0772	2	1	4	1	2	3	4	3	2	2	112	115	1	1	1	6	2.25	0	0	0	1	0	2	3	3.5	4.07143	5.88889	94.2308
672	2	22	22.4996	2	1	2	1	2	2	3	2	2	1	20	29	1	2	1	1	1.25	0	0	0	0	0	1	3	4	3.5	6.55556	79.8077
673	2	36	27.5482	3	1	3	1	1	1	1	2	1	1	60	60	1	1	1	1	1	0	0	0	0	0	1	2	3	2	2.66667	53.8462
674	2	54	29.7339	3	2	3	1	2	3	4	4	2	2	83	128	4	5	4	3	4	1	1	1	1	1	3	3	3	4.14286	5.33333	65.3846
675	2	28	24.8591	2	1	3	1	2	3	1	1	1	1	3	11	2	2	2	1	1.75	0	0	0	0	0	1	2	4	3.85714	5.88889	57.6923
676	1	30	19.0364	2	1	3	1	2	2	4	3	2	2	69	111	3	4	3	2	3	1	1	1	0	0	2	4	4	2.28571	3.55556	45.1923
677	2	33	25.0135	3	1	3	1	2	1	1	1	1	1	64	129	2	3	2	1	2	0	1	0	0	0	2	4	3	3.57143	5.88889	75
678	2	31	22.7615	2	1	3	1	2	3	3	3	2	2	184	184	3	4	4	3	3.5	1	1	1	1	1	3	4	4.5	4.5	4	71.1538
679	2	46	23.3844	2	1	4	1	3	2	4	4	2	2	52	66	4	4	4	4	4	1	1	1	1	1	3	4	4.75	4.57143	6.55556	89.4231
680	2	31	24.5089	2	1	3	1	2	3	4	4	2	2	100	109	4	4	4	4	4	1	1	1	1	1	3	0	4.5	3.78571	5.88889	70.1923
681	2	57	31.2314	4	1	1	1	3	3	4	4	2	2	102	102	4	4	4	4	4	1	1	1	1	1	3	5	4.5	2.92857	2.55556	75
682	2	29	26.0617	3	1	3	1	2	3	4	4	2	2	80	99	4	4	4	3	3.75	1	1	1	1	1	3	3	5	4.28571	3	82.6923
683	2	34	21.6713	2	2	4	1	2	3	4	4	2	2	119	150	4	4	4	4	4	1	1	1	1	1	3	4	4.5	4.07143	6.33333	79.8077
684	2	32	26.8612	3	1	4	1	2	3	1	4	1	2	136	136	4	4	4	4	4	1	1	1	1	1	3	3	5	4.71429	6.33333	56.7308
685	2	28	20.8117	2	1	4	1	3	1	3	3	2	2	20	20	4	6	4	1	3.75	1	1	1	0	0	2	4	3.75	3.5	5.77778	68.2692
686	2	29	38.8209	4	2	1	2	2	3	3	3	2	2	94	85	2	2	2	2	2	0	0	0	0	0	1	2	4.5	2.92857	6.11111	57.6923
687	1	55	20.0617	2	1	5	1	1	1	4	1	2	1	0	40	1	1	1	1	1	0	0	0	0	0	1	2	3.25	4.21429	7	34.6154
688	2	41	28.06	3	1	4	1	3	3	3	3	2	2	120	140	3	3	3	3	3	1	1	1	1	1	3	4	3	3.71429	4	68.2692
689	1	37	23.3887	2	1	3	1	2	3	2	1	1	1	36	36	1	1	1	1	1	0	0	0	0	0	1	4	2	2.35714	3.22222	68.2692
690	2	28	18.8268	2	1	3	1	2	3	2	2	1	1	54	54	2	3	1	1	1.75	0	1	0	0	0	2	4	3.5	4	4.88889	84.6154
691	2	26	21.9713	2	1	3	1	2	1	4	3	2	2	92	120	4	4	5	4	4.25	1	1	1	1	1	3	4	4.5	3.71429	3.22222	85.5769
692	1	37	28.3675	3	1	3	1	2	3	4	2	2	1	75	79	4	4	2	2	3	1	1	0	0	0	2	2	3	4	6.11111	61.5385
693	2	29	22.571	2	1	3	1	2	3	5	4	2	2	230	230	4	6	4	3	4.25	1	1	1	1	1	3	2	4.5	4.57143	6.44444	86.5385
694	2	37	22.8374	2	1	3	1	3	3	4	4	2	2	132	131	4	4	4	4	4	1	1	1	1	1	3	4	4.75	3.92857	4.55556	76.9231
695	2	29	23.0469	2	1	3	1	2	2	2	1	1	1	100	100	1	1	1	1	1	0	0	0	0	0	1	4	5	3.78571	6.88889	92.3077
696	1	29	24.3598	2	2	3	1	3	2	4	2	2	1	128	171	4	5	5	2	4	1	1	1	0	0	2	3	5	4.71429	7	90.3846
697	2	28	24.8016	2	1	3	1	1	1	1	1	1	1	31	40	3	4	4	3	3.5	1	1	1	1	1	3	3	3.25	2.85714	5.88889	62.5
698	2	31	19.8347	2	2	4	1	2	1	5	3	2	2	0	140	5	5	5	4	4.75	1	1	1	1	1	3	5	4.5	3.42857	6.33333	86.5385
699	1	28	26.2346	3	1	3	1	3	3	3	3	2	2	150	155	4	4	4	3	3.75	1	1	1	1	1	3	3	4	2.5	5.44444	71.1538
700	2	25	28.7268	3	1	5	1	1	1	2	1	1	1	6	33	1	1	1	1	1	0	0	0	0	0	1	2	2.75	4.28571	6.44444	46.1538
701	2	56	28.3266	3	1	4	1	2	3	3	1	2	1	42	136	4	3	4	3	3.5	1	1	1	1	1	3	4	4.5	3	7	44.2308
702	2	43	18.3391	1	2	5	3	2	1	1	1	1	1	94	70	1	1	1	1	1	0	0	0	0	0	1	4	3.5	2.42857	2.33333	63.4615
703	2	48	26.8136	3	1	3	1	2	3	4	4	2	2	25	32	4	5	4	4	4.25	1	1	1	1	1	3	5	4.5	4.92857	6.88889	69.2308
704	2	51	25.2363	3	2	1	1	2	4	2	2	1	1	125	124	2	2	2	3	2.25	0	0	0	1	0	2	2	5	3.07143	4	64.4231
705	2	51	25.3155	3	1	3	1	2	3	3	3	2	2	71	102	3	4	2	2	2.75	1	1	0	0	0	2	4	2.75	2.85714	5.33333	63.4615
706	2	55	28.6851	3	2	3	1	2	3	4	4	2	2	40	40	6	6	6	4	5.5	1	1	1	1	1	3	4	5	4.64286	7	75.9615
707	1	54	42.3667	4	2	1	1	1	3	5	3	2	2	94	74	4	5	5	4	4.5	1	1	1	1	1	3	2	4.5	3.5	7	35.5769
708	1	50	26.4236	3	1	3	1	2	3	4	3	2	2	91	136	4	5	3	3	3.75	1	1	1	1	1	3	3	4.5	3.28571	5.88889	69.2308
709	2	28	22.3435	2	2	5	1	1	1	4	4	2	2	141	141	4	4	4	4	4	1	1	1	1	1	3	2	3.75	2	2.66667	74.0385
710	1	29	31	4	1	3	1	1	1	2	3	1	2	20	200	4	3	3	4	3.5	1	1	1	1	1	3	0	3.25	2.78571	3.22222	60.5769
711	1	44	28.3951	3	1	1	3	2	3	4	4	2	2	107	116	4	4	4	4	4	1	1	1	1	1	3	3	3	3.35714	3.44444	69.2308
712	2	31	19.4708	2	2	3	1	2	2	5	4	2	2	212	212	4	5	4	3	4	1	1	1	1	1	3	4	5	2.92857	3	86.5385
713	2	25	16.563	1	1	5	1	1	2	2	2	1	1	31	70	2	3	2	1	2	0	1	0	0	0	2	2	3	3.64286	5.11111	57.6923
714	2	29	21.875	2	2	3	1	1	3	2	2	1	1	15	43	1	1	1	1	1	0	0	0	0	0	1	1	2.75	4.28571	6.66667	66.3462
715	1	54	24.7843	2	1	4	1	2	3	4	2	2	1	82	114	4	4	2	1	2.75	1	1	0	0	0	2	3	4	4.64286	6.66667	77.8846
716	2	33	21.0772	2	1	1	3	2	2	6	4	2	2	126	158	3	6	5	4	4.5	1	1	1	1	1	3	2	3.75	1.85714	6.66667	88.4615
717	2	45	25.2826	3	2	5	1	2	3	1	3	1	2	3	3	6	6	6	5	5.75	1	1	1	1	1	3	4	3.25	4.07143	3.66667	69.2308
718	1	28	25.0574	3	1	3	1	3	2	3	3	2	2	130	175	4	5	4	3	4	1	1	1	1	1	3	4	4.5	4.71429	7	86.5385
719	1	26	22.6167	2	1	3	1	2	2	4	4	2	2	71	123	4	4	4	4	4	1	1	1	1	1	3	5	4.5	4.14286	2.77778	75.9615
720	2	48	25.2826	3	1	3	1	1	3	4	3	2	2	67	67	2	4	4	2	3	0	1	1	0	0	2	1	4	3.57143	3.55556	68.2692
721	2	48	21.9713	2	1	3	1	2	1	3	3	2	2	33	38	4	4	4	4	4	1	1	1	1	1	3	4	4	4.5	6.44444	73.0769
722	2	30	17.6309	1	1	3	1	2	1	1	1	1	1	3	25	1	1	1	1	1	0	0	0	0	0	1	4	2.75	3.78571	2.88889	69.2308
723	2	41	22.1003	2	1	2	1	2	4	4	4	2	2	115	144	2	2	1	1	1.5	0	0	0	0	0	1	3	4.25	3.92857	5.33333	58.6538
724	2	54	29.9688	3	2	1	1	2	4	3	3	2	2	0	0	5	5	5	5	5	1	1	1	1	1	3	4	4.5	3.64286	2.55556	57.6923
725	2	29	38.5788	4	2	2	1	3	3	4	3	2	2	3	21	4	4	3	3	3.5	1	1	1	1	1	3	5	4.5	3.92857	6	51.9231
726	2	27	20.83	2	1	3	1	1	3	4	1	2	1	10	50	3	4	3	2	3	1	1	1	0	0	2	4	4.5	4.42857	7	66.3462
727	2	30	28.3447	3	1	3	1	2	2	4	3	2	2	30	30	3	4	3	3	3.25	1	1	1	1	1	3	2	4	3.57143	4	83.6538
728	2	33	19.6052	2	1	3	1	2	3	3	1	2	1	85	136	2	2	1	1	1.5	0	0	0	0	0	1	4	4.5	4.42857	6.33333	94.2308
729	2	53	29.0006	3	2	3	1	3	3	3	3	2	2	20	32	3	5	3	3	3.5	1	1	1	1	1	3	5	3.5	3.42857	2.66667	75
730	2	35	22.46	2	1	3	1	2	3	4	2	2	1	52	98	4	4	4	3	3.75	1	1	1	1	1	3	3	3.25	2.92857	4.55556	68.2692
731	2	49	29.9673	3	1	1	1	2	3	6	6	2	2	125	86	6	6	6	6	6	1	1	1	1	1	3	4	5	3.28571	6	63.4615
732	2	33	23.8754	2	2	3	1	1	4	6	3	2	2	53	143	6	6	6	2	5	1	1	1	0	0	2	4	5	4.92857	6.33333	88.4615
733	2	49	31.1791	4	1	4	1	2	3	5	3	2	2	26	200	3	5	4	2	3.5	1	1	1	0	0	2	0	4.25	4.71429	7	48.0769
734	2	28	18.8189	2	1	4	1	3	3	4	3	2	2	6	72	4	4	3	2	3.25	1	1	1	0	0	2	4	3.75	4.35714	6.66667	75.9615
735	2	17	20.5151	2	2	1	1	1	4	4	3	2	2	34	53	4	4	3	2	3.25	1	1	1	0	0	2	5	5	3.85714	5.55556	67.3077
736	1	31	26.8745	3	1	3	1	2	3	4	3	2	2	94	127	4	4	3	3	3.5	1	1	1	1	1	3	4	4.5	3.5	6.55556	65.3846
737	2	29	33.4622	4	2	1	1	2	3	1	1	1	1	45	55	1	1	1	1	1	0	0	0	0	0	1	4	4.75	2.92857	6.44444	68.2692
738	2	16	22.5896	2	1	1	3	2	1	6	6	2	2	208	221	4	6	6	4	5	1	1	1	1	1	3	2	5	4.28571	6.66667	69.2308
739	2	28	25.9516	3	2	4	1	2	3	3	3	2	2	35	26	4	4	3	3	3.5	1	1	1	1	1	3	4	5	4.57143	6.55556	67.3077
740	2	29	23.8087	2	2	5	1	2	3	3	3	2	2	55	55	6	6	6	6	6	1	1	1	1	1	3	4	5	1.78571	1.77778	54.8077
741	2	37	21.5645	2	2	2	1	2	3	4	2	2	1	59	87	4	5	5	4	4.5	1	1	1	1	1	3	3	2.5	3.42857	3.44444	66.3462
742	2	31	22.0386	2	1	3	1	2	3	4	3	2	2	65	130	4	6	3	3	4	1	1	1	1	1	3	4	4.5	4.07143	5.55556	61.5385
743	2	44	38.8571	4	2	1	1	2	3	2	1	1	1	64	104	2	3	3	2	2.5	0	1	1	0	0	2	4	3.5	2.42857	2.66667	65.3846
744	1	27	21.2116	2	1	1	1	3	1	1	1	1	1	15	15	1	1	1	1	1	0	0	0	0	0	1	4	4.25	4.57143	4.11111	64.4231
745	2	28	-9	#NULL!	1	4	1	2	3	4	4	2	2	72	89	5	5	4	4	4.5	1	1	1	1	1	3	2	4.5	4.92857	7	75
746	1	50	29.7265	3	1	1	1	2	2	4	3	2	2	66	90	4	4	3	2	3.25	1	1	1	0	0	2	3	3.5	3.85714	5.44444	70.1923
747	1	35	24.8356	2	1	5	1	2	3	4	2	2	1	68	127	3	4	2	2	2.75	1	1	0	0	0	2	5	4.25	3.64286	5.33333	63.4615
748	2	24	23.3787	2	2	4	1	2	2	4	2	2	1	73	102	4	4	4	1	3.25	1	1	1	0	0	2	5	4.5	4	6.33333	93.2692
749	1	47	28.3447	3	2	1	3	3	1	4	4	2	2	109	94	4	4	4	4	4	1	1	1	1	1	3	4	5	4.57143	7	76.9231
750	1	30	30.9917	4	1	1	1	3	3	4	4	2	2	128	146	4	4	4	4	4	1	1	1	1	1	3	2	4.75	4.71429	6.88889	78.8462
751	1	43	30.6793	4	2	4	1	3	3	3	3	2	2	59	59	3	4	3	4	3.5	1	1	1	1	1	3	4	4.25	3.35714	3	79.8077
752	2	35	19.8141	2	2	4	2	2	3	4	3	2	2	11	37	2	4	2	2	2.5	0	1	0	0	0	2	5	4	4.14286	7	64.4231
753	1	26	21.0498	2	2	3	1	1	1	1	1	1	1	21	21	1	1	1	1	1	0	0	0	0	0	1	2	1.5	3.07143	6.66667	42.3077
754	2	47	22.3081	2	2	5	1	2	3	6	6	2	2	230	230	6	6	6	6	6	1	1	1	1	1	3	4	5	4.78571	7	55.7692
755	2	31	24.2215	2	1	4	1	2	3	4	2	2	1	26	45	1	2	1	1	1.25	0	0	0	0	0	1	4	4	3.28571	5.77778	63.4615
756	2	28	20.3954	2	1	3	1	2	3	5	1	2	1	9	35	2	2	2	1	1.75	0	0	0	0	0	1	4	4	4	6.33333	80.7692
757	2	29	21.048	2	2	3	1	2	2	4	4	2	2	140	140	4	4	4	4	4	1	1	1	1	1	3	5	4.5	4.28571	7	87.5
758	2	34	22.4913	2	1	3	1	2	3	6	6	2	2	175	198	6	6	6	6	6	1	1	1	1	1	3	4	4.25	4.21429	6	72.1154
759	1	42	27.0416	3	1	1	3	1	3	4	4	2	2	0	0	1	1	1	1	1	0	0	0	0	0	1	3	3.5	4.5	7	61.5385
760	2	24	24.6914	2	1	1	1	2	2	1	1	1	1	0	0	6	6	6	6	6	1	1	1	1	1	3	2	3.75	3.14286	3.88889	93.2692
761	2	24	20.7612	2	1	3	1	2	2	4	4	2	2	85	85	2	2	2	2	2	0	0	0	0	0	1	4	2.5	1.57143	1.22222	66.3462
762	2	59	28.1625	3	2	3	1	2	3	3	2	2	1	60	85	4	4	3	3	3.5	1	1	1	1	1	3	4	3.5	4.57143	7	93.2692
763	1	17	20.8086	2	2	2	3	2	1	6	4	2	2	122	126	5	6	4	4	4.75	1	1	1	1	1	3	5	5	4.07143	7	82.6923
764	2	31	23.3234	2	1	3	3	3	4	5	5	2	2	170	170	5	5	5	5	5	1	1	1	1	1	3	4	5	4.71429	7	95.1923
765	2	27	23.3887	2	1	3	3	1	2	2	1	1	1	90	90	3	3	2	1	2.25	1	1	0	0	0	2	3	3.25	2.64286	3.66667	64.4231
766	2	41	27.1809	3	1	4	1	2	3	2	1	1	1	0	36	1	1	1	1	1	0	0	0	0	0	1	4	4	4.92857	7	91.3462
767	2	34	23.1405	2	2	3	3	2	3	2	1	1	1	29	46	1	3	1	1	1.5	0	1	0	0	0	2	4	4.5	3.28571	7	80.7692
768	2	23	23.5883	2	2	3	1	2	1	2	3	1	2	151	95	5	4	4	5	4.5	1	1	1	1	1	3	2	3	4.71429	5.88889	47.1154
769	2	58	27.2509	3	1	4	3	2	1	4	4	2	2	117	122	4	4	4	4	4	1	1	1	1	1	3	4	4	4.5	5.77778	76.9231
770	1	46	42.5749	4	2	1	3	3	1	6	6	2	2	0	0	4	4	4	4	4	1	1	1	1	1	3	2	4.75	5	7	72.1154
771	2	19	20.1956	2	2	1	1	2	2	4	2	2	1	127	101	5	5	5	3	4.5	1	1	1	1	1	3	4	3.75	3	3	88.4615
772	2	61	21.0077	2	1	3	1	2	2	6	6	2	2	153	143	5	5	5	5	5	1	1	1	1	1	3	5	4.75	2.71429	7	88.4615
773	1	25	22.6347	2	1	3	1	3	2	3	3	2	2	119	119	4	4	4	4	4	1	1	1	1	1	3	4	4.5	4.14286	6.22222	84.6154
774	2	47	28.6288	3	1	3	3	2	4	1	2	1	1	57	57	3	4	4	2	3.25	1	1	1	0	0	2	4	4	4.21429	6.66667	86.5385
775	2	41	28.764	3	2	4	1	2	3	3	2	2	1	56	55	2	3	1	1	1.75	0	1	0	0	0	2	5	4.5	3.85714	6.55556	63.4615
776	1	54	25.4694	3	1	4	1	1	3	4	4	2	2	71	60	5	5	5	5	5	1	1	1	1	1	3	3	4.5	4.5	6.88889	72.1154
777	2	26	22.7833	2	2	4	1	2	3	4	4	2	2	56	73	2	4	3	2	2.75	0	1	1	0	0	2	4	4	3.5	4.33333	73.0769
778	2	43	23.6614	2	1	4	1	2	2	5	5	2	2	164	164	5	5	5	5	5	1	1	1	1	1	3	5	4	3.35714	5.33333	75
779	2	54	26.8386	3	1	3	1	3	3	4	3	2	2	30	43	4	4	4	4	4	1	1	1	1	1	3	3	4.5	3.42857	5.66667	69.2308
780	2	38	17.5064	1	1	4	1	3	1	4	4	2	2	56	56	3	6	3	2	3.5	1	1	1	0	0	2	3	4.5	3.71429	5.66667	87.5
781	2	22	18.4425	1	1	3	1	2	2	4	4	2	2	35	69	4	5	4	3	4	1	1	1	1	1	3	2	4.5	4.71429	6.44444	75.9615
782	2	47	22.46	2	1	3	1	2	3	4	4	2	2	63	91	4	6	6	3	4.75	1	1	1	1	1	3	5	4.5	3.64286	6.33333	75
783	2	20	19.6052	2	1	2	1	2	2	4	4	2	2	178	178	4	4	4	4	4	1	1	1	1	1	3	3	3.5	3.78571	3.11111	39.4231
784	2	27	21.7079	2	1	4	1	2	2	4	3	2	2	42	133	4	4	4	3	3.75	1	1	1	1	1	3	4	3.25	3.28571	7	70.1923
785	2	22	18.3655	1	1	2	1	3	2	3	3	2	2	16	30	4	4	3	3	3.5	1	1	1	1	1	3	5	3.5	3.42857	5.77778	72.1154
786	2	50	21.1553	2	1	3	1	2	1	2	4	1	2	51	88	4	4	4	3	3.75	1	1	1	1	1	3	2	4	4.85714	7	81.7308
787	2	36	21.9713	2	2	4	1	2	3	4	4	2	2	39	43	3	4	4	4	3.75	1	1	1	1	1	3	4	4.75	4.35714	6.44444	80.7692
788	1	25	21.3988	2	1	3	1	2	1	1	1	1	1	124	124	1	1	1	1	1	0	0	0	0	0	1	3	2.75	3.85714	5.66667	56.7308
789	2	40	23.7387	2	1	4	1	2	4	6	6	2	2	115	130	4	5	4	4	4.25	1	1	1	1	1	3	1	4	4.42857	6.66667	97.1154
790	2	50	22.1453	2	1	4	1	1	3	1	1	1	1	45	45	1	1	1	1	1	0	0	0	0	0	1	4	4.5	4.71429	6.88889	42.3077
791	2	57	35.1562	4	1	4	2	1	3	1	1	1	1	6	15	1	1	1	1	1	0	0	0	0	0	1	5	3.5	1.85714	2.77778	50
792	2	43	22.6409	2	1	4	1	2	3	4	4	2	2	52	52	5	5	5	4	4.75	1	1	1	1	1	3	3	4.75	4.71429	6.77778	72.1154
793	1	25	33.6123	4	1	1	1	2	1	4	2	2	1	67	113	4	4	3	2	3.25	1	1	1	0	0	2	4	4.25	3.28571	5.22222	51.9231
794	2	32	18.5911	2	1	4	2	2	3	3	1	2	1	69	102	3	4	3	3	3.25	1	1	1	1	1	3	4	3.75	3.57143	5.33333	59.6154
795	2	43	21.1389	2	1	5	1	3	3	4	4	2	2	41	65	6	6	6	4	5.5	1	1	1	1	1	3	5	4.5	4.71429	6.33333	68.2692
796	2	24	20.7967	2	1	3	1	3	3	4	3	2	2	179	202	1	1	1	1	1	0	0	0	0	0	1	4	3.75	3.35714	5.44444	78.8462
797	2	41	22.3214	2	2	3	1	2	3	5	3	2	2	82	160	5	5	5	3	4.5	1	1	1	1	1	3	5	3.5	4	4.33333	81.7308
798	2	27	18.3655	1	1	3	1	2	3	3	2	2	1	60	60	3	5	4	4	4	1	1	1	1	1	3	4	4.25	3.42857	5.44444	75.9615
799	2	34	20.8209	2	1	3	1	1	3	4	4	2	2	76	103	1	1	1	1	1	0	0	0	0	0	1	4	3.5	2.78571	5.66667	71.1538
800	2	34	20.0692	2	1	4	1	2	3	4	4	2	2	67	67	4	4	4	4	4	1	1	1	1	1	3	2	4.25	4.57143	6.22222	74.0385
801	1	47	28.3782	3	2	5	1	3	4	4	3	2	2	49	119	5	6	5	3	4.75	1	1	1	1	1	3	5	5	4.71429	7	90.3846
802	2	29	18.7328	2	2	3	1	2	2	3	3	2	2	94	70	4	4	4	4	4	1	1	1	1	1	3	5	4	3.85714	3	65.3846
803	1	30	27.3982	3	1	1	1	3	1	5	5	2	2	167	203	5	5	5	5	5	1	1	1	1	1	3	4	4.25	3.71429	3.77778	73.0769
804	2	30	23.1834	2	1	4	1	2	2	5	5	2	2	114	142	2	4	2	1	2.25	0	1	0	0	0	2	4	4.25	3.35714	4.55556	73.0769
805	2	42	20.984	2	1	4	2	2	3	4	3	2	2	92	105	4	4	4	2	3.5	1	1	1	0	0	2	3	3.25	3.35714	5.44444	64.4231
806	2	43	21.3068	2	1	3	1	2	3	4	4	2	2	68	144	3	4	4	3	3.5	1	1	1	1	1	3	2	5	4.21429	7	53.8462
807	2	29	21.2245	2	2	4	1	3	3	5	4	2	2	72	185	5	5	5	4	4.75	1	1	1	1	1	3	4	4.5	3.64286	5.66667	57.6923
808	2	45	24.8016	2	1	3	3	1	3	4	4	2	2	79	113	4	4	4	4	4	1	1	1	1	1	3	3	4	4.42857	7	78.8462
809	2	30	22.0386	2	1	4	1	2	3	1	1	1	1	15	15	1	1	1	1	1	0	0	0	0	0	1	4	2.75	2.92857	3.33333	64.4231
810	2	28	21.0077	2	1	4	1	2	2	3	2	2	1	8	39	2	4	3	1	2.5	0	1	1	0	0	2	4	3.5	4.07143	5.66667	70.1923
811	1	27	26.5957	3	1	3	1	2	2	5	5	2	2	136	136	5	5	5	5	5	1	1	1	1	1	3	4	4	3	3.11111	75.9615
812	2	45	22.4813	2	2	4	1	1	4	5	2	2	1	16	58	5	5	5	4	4.75	1	1	1	1	1	3	5	5	4.57143	6.44444	65.3846
813	1	47	26.041	3	1	3	1	2	3	6	6	2	2	150	150	5	5	5	4	4.75	1	1	1	1	1	3	5	5	4.07143	7	78.8462
814	2	28	22.3081	2	1	3	1	3	1	3	3	2	2	97	130	3	3	3	3	3	1	1	1	1	1	3	4	4.75	3.71429	5	99.0385
815	2	59	21.1927	2	2	5	1	3	3	5	3	2	2	95	95	4	6	6	4	5	1	1	1	1	1	3	5	5	4.71429	7	90.3846
816	2	45	24.6548	2	1	3	1	3	4	4	4	2	2	76	76	4	4	4	4	4	1	1	1	1	1	3	4	5	4.92857	7	77.8846
817	2	43	19.6283	2	1	4	1	1	1	4	4	2	2	116	170	3	4	3	2	3	1	1	1	0	0	2	4	4.25	3.57143	6.55556	54.8077
818	2	28	17.0993	1	1	3	1	2	3	6	6	2	2	136	161	6	6	6	4	5.5	1	1	1	1	1	3	5	5	2.71429	5.55556	76.9231
819	2	23	18.5901	2	1	3	1	2	3	5	4	2	2	85	139	4	5	4	3	4	1	1	1	1	1	3	2	4.5	4.57143	7	61.5385
820	2	27	19.2594	2	1	3	1	2	3	3	2	2	1	68	134	5	6	4	3	4.5	1	1	1	1	1	3	3	3.5	2.42857	2.22222	71.1538
821	1	29	23.04	2	1	1	1	3	3	3	3	2	2	103	118	4	4	4	3	3.75	1	1	1	1	1	3	2	4.25	3.92857	6.11111	87.5
822	2	49	21.1553	2	1	4	1	2	1	2	2	1	1	62	62	2	5	2	2	2.75	0	1	0	0	0	2	3	4.25	3.28571	4.88889	78.8462
823	2	59	20.4467	2	2	3	1	2	2	5	2	2	1	64	85	5	6	5	2	4.5	1	1	1	0	0	2	5	4.25	4.78571	6.66667	80.7692
824	1	33	23.2687	2	2	2	1	2	4	4	4	2	2	154	154	4	4	4	4	4	1	1	1	1	1	3	5	4.5	4.64286	7	89.4231
825	2	42	29.2969	3	1	1	1	2	3	1	1	1	1	20	20	1	2	1	1	1.25	0	0	0	0	0	1	1	2	3.28571	5.88889	60.5769
826	2	22	21.6713	2	1	2	3	2	2	2	3	1	2	41	56	3	3	3	3	3	1	1	1	1	1	3	3	3.5	4.14286	6.77778	79.8077
827	2	56	27.2509	3	1	4	1	2	3	4	1	2	1	3	8	3	6	5	1	3.75	1	1	1	0	0	2	4	4.25	4.07143	5.55556	69.2308
828	2	44	28.7317	3	2	1	1	1	3	3	4	2	2	118	123	3	3	3	3	3	1	1	1	1	1	3	3	4.5	2.92857	3	86.5385
829	2	27	19.2336	2	1	3	3	2	2	1	1	1	1	3	3	1	1	1	1	1	0	0	0	0	0	1	4	1.75	2.28571	2.88889	59.6154
830	2	47	25.8478	3	2	4	1	1	4	4	1	2	1	0	0	4	4	3	1	3	1	1	1	0	0	2	4	3.75	3.92857	7	73.0769
831	1	29	30.3503	4	1	3	3	2	1	1	1	1	1	61	56	2	2	2	2	2	0	0	0	0	0	1	1	4.25	2	3.22222	72.1154
832	1	20	20.8247	2	2	2	1	2	1	3	5	2	2	159	148	5	5	5	5	5	1	1	1	1	1	3	5	5	4.14286	7	100
833	2	63	32.7449	4	2	3	1	2	3	4	3	2	2	42	64	6	5	5	2	4.5	1	1	1	0	0	2	5	5	4.28571	7	51.9231
834	2	32	19.4674	2	2	3	1	3	3	3	3	2	2	90	81	3	4	3	3	3.25	1	1	1	1	1	3	5	4.5	3.21429	3.88889	89.4231
835	2	28	21.9363	2	1	3	1	2	2	4	4	2	2	49	86	5	5	3	3	4	1	1	1	1	1	3	4	4	4.35714	7	59.6154
836	2	56	23.0518	2	2	3	1	2	3	1	1	1	1	16	49	1	1	1	1	1	0	0	0	0	0	1	4	4.75	2.92857	4.77778	69.2308
837	2	45	30.7394	4	2	3	1	2	3	4	4	2	2	143	146	4	5	4	4	4.25	1	1	1	1	1	3	3	3.75	4.14286	5.33333	64.4231
838	2	42	24.1588	2	1	3	1	2	3	2	1	1	1	17	90	2	3	1	1	1.75	0	1	0	0	0	2	2	3	2.21429	2	25
839	2	43	31.25	4	1	3	1	2	3	4	1	2	1	0	67	4	4	1	1	2.5	1	1	0	0	0	2	4	4.25	4.5	6.33333	74.0385
840	1	26	27.7008	3	1	4	3	1	2	4	3	2	2	116	191	4	4	4	3	3.75	1	1	1	1	1	3	5	4.25	4.35714	7	61.5385
841	2	50	26.5338	3	1	3	1	3	3	3	3	2	2	90	90	3	3	3	3	3	1	1	1	1	1	3	5	5	3.85714	6.77778	75.9615
842	2	59	27.102	3	2	3	2	2	3	4	4	2	2	51	60	4	4	4	4	4	1	1	1	1	1	3	4	4.5	3.85714	3.66667	60.5769
843	2	58	31.2175	4	2	3	1	2	3	4	4	2	2	38	48	4	5	4	4	4.25	1	1	1	1	1	3	5	3.75	4	6.66667	71.1538
844	2	60	30.4878	4	2	3	1	2	3	5	3	2	2	37	85	5	6	5	3	4.75	1	1	1	1	1	3	4	4	4.71429	5.88889	65.3846
845	2	60	39.0625	4	2	3	1	1	2	4	4	2	2	67	82	4	5	5	4	4.5	1	1	1	1	1	3	4	4.25	3.14286	3.88889	49.0385
846	2	29	20.6612	2	1	4	1	2	1	5	4	2	2	25	58	4	4	4	2	3.5	1	1	1	0	0	2	3	3	3.71429	5.22222	69.2308
847	2	51	28.578	3	2	1	1	2	3	5	4	2	2	67	101	5	5	5	4	4.75	1	1	1	1	1	3	3	4.5	4.21429	5.77778	68.2692
848	2	52	23.9912	2	1	4	1	3	4	4	1	2	1	19	35	3	4	3	2	3	1	1	1	0	0	2	1	3.75	3.35714	4.33333	65.3846
849	2	50	22.1003	2	1	3	1	2	3	4	4	2	2	68	68	3	3	3	3	3	1	1	1	1	1	3	4	2	2.28571	3	32.6923
850	2	32	27.5482	3	2	4	1	3	3	6	6	2	2	155	155	6	6	6	6	6	1	1	1	1	1	3	5	5	4.5	6.88889	86.5385
851	1	55	32.872	4	2	1	1	2	3	4	5	2	2	51	46	3	3	3	3	3	1	1	1	1	1	3	4	3	3	3	32.6923
852	2	47	35.1562	4	2	1	1	2	3	4	3	2	2	70	95	4	5	4	3	4	1	1	1	1	1	3	5	5	3.85714	4.66667	74.0385
853	2	56	20.5714	2	1	4	1	2	3	6	5	2	2	153	148	6	6	6	6	6	1	1	1	1	1	3	3	5	5	7	96.1538
854	1	29	24.6559	2	1	3	1	2	3	1	1	1	1	17	25	1	1	1	1	1	0	0	0	0	0	1	2	3.75	2.92857	5.88889	53.8462
855	1	30	24.9153	2	2	3	1	2	3	2	1	1	1	61	87	2	2	2	1	1.75	0	0	0	0	0	1	4	4.25	3.14286	7	73.0769
856	2	22	19.7232	2	1	2	1	2	2	1	1	1	1	167	203	1	2	1	1	1.25	0	0	0	0	0	1	4	4.25	4.28571	6.11111	76.9231
857	1	24	24.977	2	1	3	1	1	1	3	3	2	2	46	114	4	4	3	2	3.25	1	1	1	0	0	2	5	3.5	3	5	87.5
858	2	18	22.7583	2	2	1	3	1	4	5	5	2	2	230	230	5	5	5	4	4.75	1	1	1	1	1	3	5	5	3.92857	2.55556	88.4615
859	1	36	26.2346	3	2	1	1	1	3	3	3	2	2	141	146	3	4	5	4	4	1	1	1	1	1	3	4	3.5	3.07143	4	51.9231
860	1	49	25.4511	3	2	1	1	2	3	6	4	2	2	32	42	5	5	5	5	5	1	1	1	1	1	3	5	4	4	4.44444	30.7692
861	1	36	28.4055	3	2	1	1	2	3	2	3	1	2	108	77	5	5	5	5	5	1	1	1	1	1	3	2	5	2.71429	4.44444	42.3077
862	1	20	24.114	2	1	1	3	2	1	2	2	1	1	37	106	4	5	4	3	4	1	1	1	1	1	3	3	2.25	2	2.44444	51.9231
863	1	38	27.2817	3	1	3	1	2	2	6	5	2	2	126	107	2	1	2	1	1.5	0	0	0	0	0	1	2	5	4.64286	6.77778	85.5769
864	1	47	42.2014	4	1	5	1	2	3	4	4	2	2	0	0	4	4	4	4	4	1	1	1	1	1	3	4	5	4.5	6.11111	75.9615
865	1	24	20.3052	2	1	2	3	2	1	4	3	2	2	23	52	3	4	3	2	3	1	1	1	0	0	2	4	2.25	3.64286	2	58.6538
866	1	19	21.6333	2	1	2	1	2	1	6	5	2	2	146	161	1	1	1	1	1	0	0	0	0	0	1	1	5	4.42857	7	84.6154
867	1	50	28.4091	3	2	3	1	2	3	5	5	2	2	0	0	5	5	5	5	5	1	1	1	1	1	3	4	4	3.28571	3.11111	49.0385
868	1	24	16.4469	1	2	1	3	2	4	4	2	2	1	77	70	4	5	3	1	3.25	1	1	1	0	0	2	1	2.5	4.5	5.88889	72.1154
869	1	59	34.1986	4	2	5	1	3	3	1	1	1	1	0	5	1	1	1	1	1	0	0	0	0	0	1	3	4.5	2.85714	3	70.1923
870	1	58	31.6991	4	2	4	1	3	3	4	4	2	2	80	80	5	5	5	5	5	1	1	1	1	1	3	5	5	4.14286	7	80.7692
871	2	50	25.8264	3	2	1	1	2	3	4	4	2	2	131	134	4	5	4	4	4.25	1	1	1	1	1	3	4	4.5	2.64286	2.44444	72.1154
872	2	57	19.5312	2	1	4	1	2	1	6	5	2	2	74	92	5	5	4	4	4.5	1	1	1	1	1	3	3	4.25	3.64286	5.33333	75.9615
873	2	37	20.5499	2	1	3	1	2	2	4	4	2	2	137	93	4	4	4	4	4	1	1	1	1	1	3	4	4.25	4.28571	4.22222	70.1923
874	2	29	24.539	2	1	3	1	2	2	4	4	2	2	69	85	4	5	4	3	4	1	1	1	1	1	3	4	3.75	2.85714	2.88889	63.4615
875	1	29	28.9647	3	2	3	1	2	3	4	5	2	2	101	111	4	4	4	4	4	1	1	1	1	1	3	2	4	2.14286	2.55556	37.5
876	1	28	25.7552	3	1	4	2	2	3	4	4	2	2	133	133	4	5	4	3	4	1	1	1	1	1	3	3	4.25	3.71429	6.22222	72.1154
877	2	63	22.4813	2	1	3	1	2	3	5	5	2	2	156	156	5	5	5	5	5	1	1	1	1	1	3	4	4.5	4.57143	5.77778	65.3846
878	2	57	32.3939	4	2	5	1	1	3	5	4	2	2	110	131	4	6	4	4	4.5	1	1	1	1	1	3	4	3.75	2.28571	2.11111	57.6923
879	2	40	34.0636	4	2	3	3	3	3	4	4	2	2	140	140	4	4	4	4	4	1	1	1	1	1	3	4	4	4.5	3	96.1538
880	2	20	24.093	2	1	1	1	2	2	4	2	2	1	31	36	3	4	3	2	3	1	1	1	0	0	2	2	3	3.57143	5.44444	62.5
881	2	51	26.3656	3	1	3	1	2	3	4	4	2	2	86	86	4	4	4	4	4	1	1	1	1	1	3	4	3.5	3.64286	4.88889	62.5
882	2	45	16.3593	1	1	2	1	1	1	5	6	2	2	18	18	5	5	5	5	5	1	1	1	1	1	3	5	5	4.57143	6.88889	56.7308
883	1	46	33.7024	4	1	1	1	2	1	5	5	2	2	98	98	5	5	5	5	5	1	1	1	1	1	3	4	3.75	3.92857	6.22222	77.8846
884	1	21	18.4462	1	1	2	1	1	2	2	2	1	1	71	71	4	6	4	3	4.25	1	1	1	1	1	3	2	3	3.92857	6.77778	85.5769
885	1	30	22.6167	2	1	1	3	3	2	5	4	2	2	59	74	3	3	3	1	2.5	1	1	1	0	0	2	3	2.5	3.07143	3.44444	85.5769
886	1	53	21.5349	2	1	2	1	2	1	5	4	2	2	122	131	4	4	4	4	4	1	1	1	1	1	3	3	4	4.35714	6.77778	75.9615
887	2	36	25.3906	3	1	4	1	2	1	6	6	2	2	101	116	5	5	4	4	4.5	1	1	1	1	1	3	5	4	4.71429	6.66667	76.9231
888	2	33	28.0296	3	2	4	1	3	4	1	1	1	1	0	0	1	1	1	1	1	0	0	0	0	0	1	5	2	1.57143	1	38.4615
889	2	31	25.4028	3	1	4	1	2	3	3	3	2	2	83	66	1	1	1	1	1	0	0	0	0	0	1	2	2.25	2.07143	6.33333	37.5
890	1	53	23.9869	2	1	5	1	2	3	5	4	2	2	45	45	4	5	4	4	4.25	1	1	1	1	1	3	5	4.75	3.28571	4.22222	67.3077
891	1	50	31.6735	4	2	4	1	2	3	4	4	2	2	40	22	4	4	4	4	4	1	1	1	1	1	3	5	5	4.85714	6.88889	82.6923
892	1	46	27.7744	3	2	5	1	3	3	3	3	2	2	50	50	3	3	3	3	3	1	1	1	1	1	3	4	5	4.71429	3	86.5385
893	1	41	24.1517	2	1	4	2	3	3	5	4	2	2	107	125	5	5	5	4	4.75	1	1	1	1	1	3	1	4	3.42857	3.44444	73.0769
894	2	43	24.3911	2	1	2	3	3	3	3	3	2	2	90	115	3	4	4	3	3.5	1	1	1	1	1	3	4	4.75	4.78571	6.33333	69.2308
895	1	45	24.3072	2	2	3	1	2	3	5	4	2	2	136	136	4	4	4	4	4	1	1	1	1	1	3	4	5	5	6.55556	73.0769
896	2	50	33.91	4	1	3	1	2	2	4	4	2	2	67	96	5	5	4	3	4.25	1	1	1	1	1	3	5	4.5	3.78571	5.88889	56.7308
897	2	54	31.5886	4	2	3	1	2	3	1	1	1	1	0	29	6	6	4	2	4.5	1	1	1	0	0	2	3	3	2.28571	5.55556	20.1923
898	1	48	28.5968	3	1	3	1	2	3	2	2	1	1	102	114	5	6	6	5	5.5	1	1	1	1	1	3	4	4.75	3.14286	6.11111	65.3846
899	2	33	22.3094	2	1	4	1	2	2	4	4	2	2	34	44	4	4	4	3	3.75	1	1	1	1	1	3	4	4	3.35714	6.33333	67.3077
900	2	38	27.1809	3	1	3	1	1	3	6	4	2	2	80	103	1	2	1	1	1.25	0	0	0	0	0	1	3	3.75	4.57143	7	56.7308
901	1	31	23.6686	2	1	3	1	2	3	4	2	2	1	117	170	4	4	4	2	3.5	1	1	1	0	0	2	4	4.75	3.57143	6.33333	75
902	2	20	22.694	2	1	1	1	1	2	5	4	2	2	61	122	5	6	5	4	5	1	1	1	1	1	3	4	4.75	4.21429	5.33333	82.6923
903	1	55	24.8356	2	2	3	1	2	1	5	4	2	2	83	98	5	4	4	3	4	1	1	1	1	1	3	5	4.5	3.78571	5.77778	71.1538
904	1	29	26.0146	3	2	3	1	2	1	5	5	2	2	45	91	6	6	6	6	6	1	1	1	1	1	3	4	5	3.5	6.22222	62.5
905	2	51	26.0617	3	1	1	1	1	3	3	1	2	1	88	133	3	4	3	2	3	1	1	1	0	0	2	4	5	3.85714	3.22222	63.4615
906	1	21	19.7363	2	1	1	1	2	2	3	4	2	2	88	83	4	6	4	3	4.25	1	1	1	1	1	3	3	4.5	3.92857	6.44444	76.9231
907	1	20	19.708	2	2	2	1	2	1	1	2	1	1	23	16	2	4	2	1	2.25	0	1	0	0	0	2	5	3.75	3.71429	5.33333	59.6154
908	1	31	28.3675	3	2	4	1	1	4	4	4	2	2	126	126	4	4	4	4	4	1	1	1	1	1	3	5	4.5	2.5	3	64.4231
909	1	30	27.7769	3	1	3	1	3	1	5	4	2	2	125	151	5	5	4	4	4.5	1	1	1	1	1	3	2	3	2.14286	3.22222	88.4615
910	1	55	24.2215	2	2	1	1	1	3	2	2	1	1	16	38	3	3	2	1	2.25	1	1	0	0	0	2	4	4.5	3.28571	5.22222	43.2692
911	2	32	25.4028	3	1	1	1	2	2	4	3	2	2	122	152	4	5	4	3	4	1	1	1	1	1	3	3	5	4.35714	7	82.6923
912	2	33	28.3937	3	2	3	1	2	2	4	3	2	2	58	112	5	5	4	3	4.25	1	1	1	1	1	3	5	4.25	3.28571	3.55556	73.0769
913	1	54	25.9924	3	2	1	1	2	3	4	3	2	2	64	207	3	4	3	2	3	1	1	1	0	0	2	5	4.75	3.5	4	53.8462
914	1	53	25.6896	3	2	3	1	1	2	4	4	2	2	51	59	4	4	3	3	3.5	1	1	1	1	1	3	2	3.75	4.21429	6	58.6538
915	1	33	27.3437	3	2	1	1	1	3	3	3	2	2	17	22	1	1	1	1	1	0	0	0	0	0	1	2	2.5	3.64286	6.44444	56.7308
916	1	50	28.7319	3	1	3	1	2	2	3	3	2	2	76	62	3	4	3	2	3	1	1	1	0	0	2	1	2	3.71429	6	52.8846
917	2	25	25.462	3	2	1	3	1	3	5	4	2	2	85	85	5	5	5	5	5	1	1	1	1	1	3	1	3	2.35714	2	32.6923
918	1	55	24.9337	2	1	5	1	2	1	5	3	2	2	84	84	6	6	6	6	6	1	1	1	1	1	3	5	4.25	3.57143	5.88889	65.3846
919	1	28	22.921	2	1	1	1	2	2	3	3	2	2	64	73	3	4	3	3	3.25	1	1	1	1	1	3	4	3.75	3	4	79.8077
920	1	28	26.8891	3	1	3	1	2	3	4	4	2	2	23	45	4	4	4	3	3.75	1	1	1	1	1	3	3	4.25	3.92857	5.88889	72.1154
921	2	34	24.5351	2	2	3	1	1	2	1	1	1	1	49	155	1	1	1	1	1	0	0	0	0	0	1	2	4	4.07143	4	60.5769
922	1	49	28.7268	3	2	1	1	2	3	3	2	2	1	73	68	4	3	4	4	3.75	1	1	1	1	1	3	2	3.25	2.35714	1.88889	32.6923
923	2	74	26.8923	3	2	5	1	1	1	4	3	2	2	3	9	1	1	1	1	1	0	0	0	0	0	1	4	4	3.78571	4.33333	65.3846
924	2	47	25.8876	3	2	4	1	2	3	4	4	2	2	111	125	4	4	4	4	4	1	1	1	1	1	3	4	4.75	4.14286	5.77778	83.6538
925	2	34	18.5901	2	1	4	1	2	3	4	4	2	2	115	131	4	4	4	4	4	1	1	1	1	1	3	2	3	3	6.11111	65.3846
